# Supplementary material for: Deletion of AA9 Lytic Polysaccharide Monooxygenases Impacts A. nidulans Secretome and Growth on Lignocellulose
Source: Microbiol Spectr. 2022 Jun 6;10(3):e02125-21. doi: 10.1128/spectrum.02125-21 (PMC9241910; doi:10.1128/spectrum.02125-21)
Supplement: Supplemental file 1 — Table S1. Download spectrum.02125-21-s0001.xlsx, XLSX file, 0.1 MB [file spectrum.02125-21-s0001.xlsx]

## Sheet: Full
Accession Number	ANID	Identified Proteins (301)	Domain	MW (kDa)	Signal peptide	AVICEL 24h	AVICEL 24h	AVICEL 24h	AVICEL 72h	AVICEL 72h	AVICEL 72h	AVICEL 120h	AVICEL 120h	AVICEL 120h	SCB 24h	SCB24h	SCB 24h	Bagasse 72h	Bagasse 72h	Bagasse 72h	Bagasse 120h	Bagasse 120h	Bagasse 120h	GLUCOSE 24h	GLUCOSE 24h	GLUCOSE 24h	GLUCOSE 72h	GLUCOSE 72h	GLUCOSE 72h	GLUCOSE 120h	GLUCOSE 120h	GLUCOSE 120h	SCS 24h	SCS 24h	SCS 24h	SCS 72h	SCS 72h	SCs72h	SCS 120h	SCS 120h	SCS 120h
AN1818	ANID_01818	Protein with endo-1,4-beta-xylanase activity	GH10	34	Y	46.991	49.398	47.88	35.943	47.338	49.466	24.184	26.057	27.505	55.461	40.088	67.885	61.452	37.531	42.618	68.164	68.424	33.476	2.7266	3.3916	3.4041	0.77039	0	1.0615	0.9364	0	8.4489	73.618	61.657	61.028	40.573	36.664	39.131	36.253	40.926	sc
AN7230	ANID_07230	Putative cellobiose dehydrogenase	AA3	85	Y	28.77	34.579	36.674	23.363	16.138	24.184	17.512	20.044	19.356	14.468	3.3407	14.234	7.8785	4.8116	6.5566	16.359	22.072	7.7253	0	0	0	0	0	0	0	0	0	8.1797	5.2474	8.7182	3.6885	8.0482	8.3853	9.3222	13.022	5.8726
AN8953	ANID_08953	Putative alpha-glucosidase	GH31	108	Y	23.975	40.506	29.543	29.653	20.441	24.184	40.862	22.048	19.356	2.4114	1.6703	1.0949	0	0	0	1.3633	2.2072	2.5751	0	0	0	4.6223	2.9904	5.3075	9.364	6.5328	8.4489	8.1797	0	1.7436	0	0	0	0	0	0
AN1273	ANID_01273	Putative cellulose 1,4-beta-cellobiosidase	GH6	41	N	22.057	28.651	20.374	18.87	17.214	19.787	17.512	12.026	11.206	6.4303	4.1758	6.5696	3.1514	4.8116	6.5566	5.4532	4.4145	4.2918	0	0	0	0	0	0	0	0	0	8.1797	0	8.7182	8.8523	8.0482	8.3853	4.1432	5.5808	3.3558
AN4825	ANID_04825	Putative glucan 1,3-beta-glucosidase	GH55	97	Y	16.303	8.8917	8.1498	27.856	25.821	26.382	23.35	27.059	21.393	14.468	1.6703	9.8543	15.757	23.096	13.113	20.449	17.658	13.734	0	0	0	20.03	17.943	20.168	21.537	16.799	21.122	24.539	2.6237	10.462	16.229	17.885	19.566	21.752	13.022	14.262
AN0787	ANID_00787	Putative mannosyl-oligosaccharide 1,2-alpha-mannosidase	GH47	56	Y	16.303	16.795	9.1685	9.8844	16.138	9.8933	10.007	14.031	13.243	12.057	10.022	9.8543	9.4542	7.6986	8.7422	16.359	11.036	12.876	10.906	4.0699	5.4465	10.015	10.467	15.922	13.11	10.266	12.673	0	11.807	6.9746	9.59	10.731	13.975	13.465	14.882	9.2284
AN2828	ANID_02828	Putative beta-glucosidase	GH3	78	Y	16.303	18.771	17.318	16.174	17.214	15.39	15.01	15.033	22.412	8.8417	6.6813	9.8543	14.181	10.586	14.206	13.633	13.243	12.876	0	0	0	8.4743	8.9713	22.291	18.728	16.799	7.0408	0	9.1829	12.206	11.803	8.0482	17.702	16.573	11.162	12.584
AN5176	ANID_05176	Putative cellulose 1,4-beta-cellobiosidase	GH7	48	N	15.344	28.651	39.73	47.625	51.642	43.97	45.865	41.09	34.637	22.506	3.3407	21.899	9.4542	8.6609	5.4639	14.996	22.072	14.592	0.68164	0.67832	1.3616	0.77039	0.74761	0	1.8728	0.93326	0	49.078	7.8711	15.693	11.803	13.414	12.112	9.3222	5.5808	16.779
AN3418	ANID_03418	Protein with cellulase activity	GH7	45	Y	14.385	11.856	21.393	11.682	17.214	15.39	15.01	17.037	15.281	8.8417	5.011	10.949	9.4542	4.8116	9.835	16.359	11.036	6.8669	0	0	0	0	0	0	0	0	0	8.1797	10.495	6.9746	6.6393	6.2597	3.7268	9.3222	11.162	5.8726
AN8445	ANID_08445	Putative aminopeptidase Y	-	54	Y	13.426	19.759	10.187	8.0872	7.5311	4.397	7.5052	7.0154	9.1685	2.4114	3.3407	5.4746	7.8785	9.6232	6.5566	4.0899	8.8289	9.442	0	0	0	12.326	9.7189	18.045	14.046	9.3326	29.571	16.359	6.5592	6.9746	5.9016	5.3655	3.7268	2.0716	5.5808	5.0337
AN9339	ANID_09339	Hyphal catalase	-	79	N	12.467	6.9157	8.1498	10.783	11.835	9.8933	14.177	16.035	18.337	11.253	3.3407	9.8543	18.908	7.6986	14.206	9.543	17.658	17.167	0	0	0	40.06	36.633	38.214	52.438	55.062	71.816	24.539	11.807	10.462	12.541	7.154	10.249	8.2864	9.3014	16.779
AN4102	ANID_04102	Putative beta-glucosidase	GH3	92	N	11.508	8.8917	9.1685	10.783	7.5311	10.993	12.509	10.022	18.337	11.253	9.1869	12.044	20.484	19.246	22.948	23.176	26.487	16.309	0	0	0	7.7039	9.7189	16.984	16.855	13.066	8.4489	8.1797	10.495	19.18	13.279	21.462	21.429	16.573	29.764	16.779
AN7908	ANID_07908	Protein with alpha-arabinofuranosidase activity	GH62	36	Y	10.549	8.8917	11.206	5.3915	5.3793	6.5955	7.5052	4.0088	6.1123	10.449	11.692	14.234	9.4542	10.586	8.7422	12.27	11.036	8.5837	0	0	0	0	0	0	0	0	0	16.359	11.807	8.7182	6.6393	5.3655	8.3853	5.179	9.3014	9.2284
AN0472	ANID_00472	Putative 1,3-beta-glucosidase	GH81	100	Y	10.549	1.9759	0	12.58	13.986	14.29	20.848	17.037	19.356	5.6265	0.83517	6.5696	11.03	17.322	20.763	16.359	8.8289	14.592	0.68164	0.67832	0.68081	13.867	22.428	24.414	25.283	23.331	14.082	0	3.9355	10.462	14.016	12.519	15.839	26.931	22.323	20.974
AN0494	ANID_00494	Protein with cellulose 1,4-beta-cellobiosidase activity	GH7/CBM1	57	Y	9.59	7.9037	5.0936	8.9858	16.138	13.191	12.509	15.033	11.206	8.0379	1.6703	5.4746	4.7271	3.8493	4.3711	13.633	6.6217	6.0086	0.68164	0.67832	0.68081	0	0	0	0.9364	0.93326	0	16.359	3.9355	5.2309	5.1639	5.3655	5.5902	5.179	3.7206	5.8726
AN7657	ANID_07657	Putative 1,3-beta-transglycosidase	GH72	49	Y	9.59	9.8796	8.1498	8.9858	7.5311	9.8933	5.8374	3.0066	10.187	5.6265	10.857	3.2848	7.8785	10.586	7.6494	4.0899	2.2072	8.5837	10.906	12.21	12.935	12.326	19.438	13.799	12.173	13.999	16.898	0	7.8711	6.9746	12.541	11.625	10.249	7.2506	5.5808	5.0337
AN1285	ANID_01285	Endo-beta-1,4-glucanase A	GH5	36	Y	9.59	8.8917	7.1311	11.682	7.5311	5.4963	7.5052	10.022	6.1123	4.0189	2.5055	4.3797	3.1514	2.887	3.2783	4.0899	4.4145	2.5751	0	0	0	0	0	0	0	0	0	0	3.9355	5.2309	2.2131	1.7885	4.6585	2.0716	5.5808	4.1947
AN6093	ANID_06093	Protein with acetylxylan esterase activity	CE1	33	N	9.59	9.8796	13.243	7.1887	2.1517	3.2978	3.3357	5.011	4.0749	4.0189	6.6813	6.5696	3.1514	2.887	2.1855	4.0899	0	6.0086	0	0	0	0	0	0	0	0	0	0	0	0	5.1639	2.6827	2.7951	4.1432	1.8603	0.83895
AN7950	ANID_07950	Putative glucan endo-1,3-beta-D-glucosidase	GH17	47	Y	8.631	8.8917	5.0936	6.2901	8.6069	8.794	7.5052	12.026	13.243	4.8227	5.8462	8.7594	9.4542	7.6986	5.4639	8.1797	8.8289	7.7253	8.8614	10.175	8.8505	8.4743	10.467	20.168	13.11	13.066	15.49	16.359	3.9355	5.2309	6.6393	6.2597	8.3853	8.2864	7.4411	7.5505
AN2395	ANID_02395	Putative beta-glucuronidase	GH2	71	N	8.631	6.9157	6.1123	7.1887	9.6828	6.5955	8.3392	5.011	12.225	9.6455	0	7.6645	6.3028	2.887	8.7422	6.8164	6.6217	6.0086	0	0	0	6.1631	3.7381	9.5534	10.3	11.199	1.4082	0	1.3118	3.4873	6.6393	8.9425	10.249	8.2864	5.5808	11.745
AN2366	ANID_02366	Putative trypsin-like protease	-	26	Y	8.631	2.9639	4.0749	2.6957	1.0759	0	0.83392	1.0022	0	1.6076	2.5055	3.2848	1.5757	3.8493	1.0928	0	0	0	0	0	0	2.3112	5.2333	1.0615	0.9364	2.7998	1.4082	0	1.3118	1.7436	0.7377	0.89425	0.9317	0	0	0
AN2954	ANID_02954	Putative extracellular serine-rich protein	-	96	N	7.672	13.831	8.1498	4.4929	5.3793	2.1985	2.5017	6.0132	4.0749	4.8227	1.6703	2.1899	4.7271	3.8493	5.4639	0	2.2072	7.7253	0	0	0	7.7039	9.7189	11.676	8.4276	6.5328	7.0408	8.1797	2.6237	1.7436	5.9016	5.3655	8.3853	7.2506	3.7206	11.745
AN7691	ANID_07691	Putative phospholipase	-	50	Y	7.672	3.9518	5.0936	2.6957	3.2276	4.397	3.3357	5.011	4.0749	4.0189	4.1758	4.3797	7.8785	0.96232	3.2783	1.3633	2.2072	2.5751	0	0	0	1.5408	0.74761	3.1845	1.8728	1.8665	0	8.1797	3.9355	5.2309	5.1639	4.4712	1.8634	1.0358	1.8603	2.5168
AN8218	ANID_08218	Putative thioredoxin reductase	-	42	N	7.672	3.9518	1.0187	2.6957	0	2.1985	2.5017	1.0022	6.1123	3.2152	4.1758	1.0949	12.606	7.6986	7.6494	2.7266	6.6217	7.7253	9.543	9.4965	8.1697	10.015	11.214	8.4919	8.4276	12.132	7.0408	0	3.9355	5.2309	6.6393	1.7885	2.7951	7.2506	7.4411	6.7116
AN9286	ANID_09286	Alpha-glucuronidase	GH67	94	Y	7.672	5.9278	12.225	1.7972	1.0759	1.0993	1.6678	3.0066	0	3.2152	5.011	1.0949	0	0	0	0	0	0	0	0	0	0	0	0	0	0	0	0	0	0	0.7377	0.89425	0.9317	0	1.8603	2.5168
AN4055	ANID_04055	Putative acid phosphatase	-	45	Y	7.672	2.9639	10.187	0.89858	4.3035	5.4963	1.6678	7.0154	8.1498	1.6076	2.5055	1.0949	1.5757	3.8493	3.2783	2.7266	2.2072	5.1502	0	0	0	4.6223	2.9904	3.1845	4.682	4.6663	1.4082	0	2.6237	6.9746	3.6885	7.154	6.5219	10.358	5.5808	5.0337
AN4809	ANID_04809	Putative glutaminase A	-	76	N	7.672	4.9398	2.0374	3.5943	4.3035	4.397	1.6678	5.011	0	1.6076	1.6703	1.0949	1.5757	1.9246	3.2783	2.7266	4.4145	1.7167	0.68164	0.67832	0	4.6223	10.467	9.5534	3.7456	3.733	1.4082	0	2.6237	1.7436	0.7377	1.7885	0.9317	1.0358	3.7206	2.5168
AN3860	ANID_03860	Putative beta-1,4-endoglucanase	AA9	26	Y	6.713	4.9398	12.225	7.1887	4.3035	4.397	4.1696	4.0088	3.0562	4.8227	2.5055	7.6645	1.5757	4.8116	4.3711	6.8164	4.4145	1.7167	0	0	0	0	0	0	0	0	0	8.1797	5.2474	8.7182	2.2131	4.4712	0.9317	4.1432	3.7206	3.3558
AN6422	ANID_06422	Has domain(s) with predicted hydrolase activity, hydrolase activity, acting on ester bonds activity and role in lipid metabolic process	CE16	33	Y	6.713	4.9398	6.1123	2.6957	2.1517	6.5955	2.5017	6.0132	5.0936	3.2152	0	2.1899	1.5757	1.9246	2.1855	6.8164	4.4145	2.5751	0	0	0	0	0	0	0	0	0	8.1797	2.6237	3.4873	1.4754	3.577	2.7951	4.1432	0	1.6779
AN7269	ANID_07269	Ortholog(s) have role in fumiquinazoline C biosynthetic process, secondary metabolite biosynthetic process and fungal-type cell wall localization	AA7	51	Y	6.713	3.9518	1.0187	3.5943	4.3035	3.2978	1.6678	3.0066	3.0562	0	5.011	2.1899	4.7271	5.7739	4.3711	1.3633	4.4145	3.4335	0	0	0	6.9335	10.467	8.4919	8.4276	11.199	8.4489	0	5.2474	3.4873	4.4262	6.2597	4.6585	3.1074	1.8603	4.1947
AN4871	ANID_04871	Class V chitinase	GH18	50	N	5.754	1.9759	2.0374	28.755	23.669	40.672	61.71	71.156	62.142	8.8417	11.692	14.234	47.271	62.551	59.01	64.075	44.145	52.36	4.0899	4.7482	2.0424	57.009	92.704	115.7	103	110.12	90.122	49.078	13.118	24.411	47.95	55.443	53.107	67.327	50.227	71.311
AN2359	ANID_02359	Beta-xylosidase	GH3	87	Y	5.754	3.9518	6.1123	0.89858	4.3035	3.2978	4.1696	1.0022	2.0374	12.861	12.528	14.234	9.4542	15.397	15.299	5.4532	19.865	17.167	0	0	0	0	0	0	0	0	0	8.1797	13.118	19.18	11.065	8.9425	8.3853	9.3222	7.4411	9.2284
AN7401	ANID_07401	Putative endo-1,4-beta-xylanase	GH10/CBM1	41	Y	5.754	4.9398	4.0749	1.7972	1.0759	1.0993	1.6678	3.0066	2.0374	4.0189	4.1758	3.2848	3.1514	1.9246	3.2783	5.4532	2.2072	1.7167	0	0	0	0	0	0	0	0	0	0	0	0	3.6885	3.577	2.7951	5.179	1.8603	2.5168
AN1426	ANID_01426	Ortholog(s) have serine-type carboxypeptidase activity	-	61	Y	5.754	1.9759	2.0374	0.89858	1.0759	2.1985	1.6678	2.0044	3.0562	1.6076	2.5055	2.1899	4.7271	2.887	1.0928	2.7266	2.2072	3.4335	0	0	0	0.77039	2.2428	2.123	1.8728	2.7998	0	0	1.3118	1.7436	2.2131	3.577	3.7268	3.1074	5.5808	5.0337
AN10482	ANID_10482	Putative beta-glucosidase	GH3	94	N	5.754	3.9518	3.0562	0	0	0	3.3357	4.0088	2.0374	0	0	0	0	1.9246	1.0928	0	0	0	0	0	0	0	0	0	0	0	0	0	0	0	0	0.89425	0.9317	2.0716	1.8603	2.5168
AN7181	ANID_07181	Ortholog of <i>A. fumigatus Af293</i> : Afu4g03200, <i>A. oryzae RIB40</i> : AO090011000112, <i>Neosartorya fischeri NRRL 181</i> : NFIA_030260 and <i>Aspergillus versicolor</i> : Aspve1_0140969	-	49	Y	4.795	1.9759	2.0374	0	0	0	0	0	0	4.0189	5.011	3.2848	0	0	0	0	0	0	0	0	0	0	0	0	0	0	0	8.1797	11.807	10.462	0.7377	0.89425	2.7951	1.0358	1.8603	0.83895
AN5558	ANID_05558	Broad specificity thermostable alkaline protease	-	44	N	4.795	2.9639	3.0562	9.8844	8.6069	6.5955	6.6713	7.0154	8.1498	4.8227	5.011	4.3797	7.8785	5.7739	9.835	5.4532	6.6217	9.442	3.4082	3.3916	4.0849	3.852	5.9809	4.246	5.6184	5.5996	8.4489	0	7.8711	10.462	5.9016	6.2597	6.5219	5.179	7.4411	5.0337
AN2112	ANID_02112	Ortholog(s) have cytosol, nucleus localization	-	44	N	4.795	3.9518	5.0936	3.5943	3.2276	2.1985	2.5017	3.0066	2.0374	3.2152	0	2.1899	1.5757	1.9246	1.0928	2.7266	2.2072	1.7167	0	0	0	0	0	0	0	0	0	0	1.3118	1.7436	2.2131	2.6827	3.7268	3.1074	5.5808	4.1947
AN3918	ANID_03918	Ortholog(s) have aminopeptidase activity	-	54	N	4.795	2.9639	2.0374	2.6957	0	1.0993	1.6678	1.0022	1.0187	0	0	0	4.7271	2.887	2.1855	0	0	0	0	0	0	3.0816	2.9904	4.246	0	0.93326	2.8163	0	0	0	1.4754	1.7885	2.7951	2.0716	1.8603	0.83895
AN1638	ANID_01638	Ortholog(s) have metalloaminopeptidase activity, serine-type peptidase activity	-	98	N	3.836	7.9037	4.0749	2.6957	3.2276	5.4963	0	1.0022	2.0374	8.8417	22.55	8.7594	6.3028	4.8116	8.7422	2.7266	4.4145	6.8669	25.221	25.776	26.552	17.719	13.457	7.4304	2.8092	2.7998	4.2245	8.1797	11.807	10.462	8.8523	14.308	5.5902	7.2506	1.8603	5.0337
AN0231	ANID_00231	Conidiophore-specific phenol oxidase	-	31	N	3.836	0.98796	5.0936	4.4929	4.3035	8.794	5.0035	1.0022	4.0749	1.6076	1.6703	1.0949	4.7271	4.8116	4.3711	2.7266	4.4145	3.4335	9.543	5.4266	4.0849	3.852	2.9904	4.246	7.4912	11.199	1.4082	8.1797	0	1.7436	4.4262	5.3655	5.5902	7.2506	1.8603	4.1947
AN0779	ANID_00779	Putative glucan 1,3-beta-glucosidase	GH55	84	Y	3.836	1.9759	3.0562	1.7972	3.2276	2.1985	0.83392	4.0088	2.0374	1.6076	1.6703	1.0949	1.5757	1.9246	4.3711	1.3633	4.4145	1.7167	0	0	0	2.3112	1.4952	4.246	5.6184	1.8665	2.8163	0	0	0	1.4754	1.7885	1.8634	2.0716	1.8603	0.83895
AN8007	ANID_08007	Protein with arabinan endo-1,5-alpha-L-arabinosidase	GH43	34	Y	3.836	1.9759	2.0374	5.3915	5.3793	5.4963	5.0035	3.0066	4.0749	1.6076	0.83517	2.1899	4.7271	2.887	3.2783	4.0899	8.8289	5.1502	3.4082	2.035	1.3616	3.852	2.2428	6.369	3.7456	1.8665	2.8163	0	0	0	2.9508	4.4712	4.6585	4.1432	7.4411	3.3558
AN11778	ANID_11778	Putative exoinulinase	GH32	60	Y	3.836	1.9759	1.0187	0.89858	0	1.0993	1.6678	1.0022	0	1.6076	1.6703	2.1899	1.5757	1.9246	1.0928	1.3633	0	1.7167	4.7715	4.0699	2.7232	3.0816	3.7381	3.1845	0.9364	3.733	2.8163	0	3.9355	1.7436	0	0	0	1.0358	0	0.83895
AN7307	ANID_07307	Ortholog(s) have endoplasmic reticulum localization	GH125	60	N	3.836	2.9639	1.0187	1.7972	4.3035	4.397	4.1696	4.0088	4.0749	0.80379	0.83517	0	4.7271	2.887	2.1855	2.7266	2.2072	2.5751	0	0	0	3.0816	2.9904	7.4304	5.6184	4.6663	2.8163	0	0	0	2.9508	2.6827	2.7951	2.0716	1.8603	2.5168
AN9276	ANID_09276	Putative beta-1,4-endomannanase	GH5/CBM1	44	Y	3.836	2.9639	2.0374	3.5943	1.0759	3.2978	2.5017	2.0044	1.0187	0.80379	0	3.2848	0	0	0	0	0	0	0	0	0	0	0	0	0	0	0	0	0	0	0	0	0	3.1074	1.8603	1.6779
AN2387	ANID_02387	Has domain(s) with predicted UDP-N-acetylmuramate dehydrogenase activity, flavin adenine dinucleotide binding activity and role in oxidation-reduction process	AA7	54	N	3.836	2.9639	3.0562	0.89858	1.0759	2.1985	4.1696	1.0022	0	0	1.6703	2.1899	4.7271	1.9246	0	1.3633	2.2072	2.5751	6.8164	4.0699	10.212	1.5408	1.4952	3.1845	1.8728	0.93326	1.4082	0	1.3118	1.7436	0.7377	0.89425	0.9317	0	0	0
AN6438	ANID_06438	Ortholog(s) have dipeptidyl-peptidase activity	-	87	Y	3.836	3.9518	2.0374	8.0872	8.6069	3.2978	5.8374	4.0088	3.0562	0	2.5055	2.1899	7.8785	5.7739	12.021	2.7266	6.6217	12.017	0	0	0	5.3927	2.2428	4.246	10.3	8.3993	12.673	0	0	0	8.1146	6.2597	5.5902	7.2506	3.7206	4.1947
AN9380	ANID_09380	Putative chitin deacetylase	CE4	26	N	2.877	0	6.1123	4.4929	4.3035	3.2978	1.6678	1.0022	3.0562	4.8227	5.011	2.1899	9.4542	4.8116	4.3711	2.7266	6.6217	3.4335	9.543	10.175	9.5313	6.1631	3.7381	4.246	3.7456	0.93326	7.0408	32.719	6.5592	8.7182	6.6393	6.2597	7.4536	3.1074	7.4411	4.1947
AN5267	ANID_05267	Protein with ferulic acid esterase activity	CE1	28	Y	2.877	1.9759	2.0374	2.6957	3.2276	1.0993	0.83392	1.0022	1.0187	11.253	13.363	8.7594	3.1514	1.9246	4.3711	6.8164	4.4145	1.7167	0	0	0	0	0	0	0	0	0	0	2.6237	3.4873	3.6885	4.4712	3.7268	4.1432	5.5808	4.1947
AN7159	ANID_07159	Ortholog(s) have tripeptidyl-peptidase activity	-	65	Y	2.877	4.9398	3.0562	2.6957	2.1517	3.2978	1.6678	1.0022	3.0562	4.0189	4.1758	3.2848	1.5757	2.887	2.1855	2.7266	0	1.7167	5.4532	2.7133	5.4465	3.0816	0.74761	0	0	0	0	0	1.3118	1.7436	5.1639	2.6827	1.8634	4.1432	5.5808	2.5168
AN7396	ANID_07396	Putative beta-glucosidase	GH3	84	N	2.877	2.9639	1.0187	3.5943	2.1517	2.1985	0.83392	1.0022	0	4.0189	0	1.0949	0	1.9246	2.1855	1.3633	0	1.7167	0	0	0	0	0	0	0	0	0	0	0	0	1.4754	0	0.9317	0	1.8603	4.1947
AN2632	ANID_02632	Putative alpha-L-arabinofuranosidase	GH62	35	Y	2.877	5.9278	5.0936	0.89858	1.0759	5.4963	0	0	0	2.4114	0.83517	1.0949	0	0.96232	1.0928	2.7266	2.2072	0.85837	0	0	0	0	0	0	0	0	0	0	0	0	0	0	0	0	0	0
AN4245	ANID_04245	Putative ceramidase	-	84	N	2.877	1.9759	2.0374	0	0	0	0	0	0	1.6076	0.83517	1.0949	0	0.96232	1.0928	0	0	0	0	0	0	0	0	0	0	0	0	0	0	0	0	1.7885	1.8634	1.0358	0	0.83895
AN9340	ANID_09340	Alpha-trehalase	GH65	115	Y	2.877	3.9518	3.0562	2.6957	3.2276	2.1985	3.3357	4.0088	5.0936	1.6076	2.5055	1.0949	7.8785	1.9246	4.3711	4.0899	2.2072	5.1502	0	0	0	0.77039	3.7381	5.3075	5.6184	4.6663	4.2245	0	0	0	6.6393	7.154	3.7268	5.179	5.5808	3.3558
AN7152	ANID_07152	Protein with alpha-galactosidase activity	GH27	71	Y	1.918	2.9639	4.0749	0	0	0	0	0	0	11.253	4.1758	4.3797	3.1514	4.8116	2.1855	2.7266	0	4.2918	0	0	0	0	0	0	0	0	0	0	2.6237	1.7436	1.4754	3.577	1.8634	1.0358	1.8603	0
AN5282	ANID_05282	Protein with cellulose 1,4-beta-cellobiosidase activity	GH6/CBM1	48	Y	1.918	0.98796	1.0187	0.89858	1.0759	1.0993	0.83392	2.0044	2.0374	7.2341	0.83517	4.3797	0	0.96232	3.2783	8.1797	2.2072	3.4335	0	0	0	0	0	0	0	0	0	0	2.6237	5.2309	2.9508	3.577	4.6585	6.2148	3.7206	5.8726
AN7231	ANID_07231	Ortholog(s) have serine-type endopeptidase activity	-	57	Y	1.918	0	2.0374	0	2.1517	2.1985	0.83392	0	1.0187	4.8227	3.3407	3.2848	0	1.9246	2.1855	4.0899	2.2072	0.85837	0	0	0	1.5408	0.74761	2.123	0	0	0	0	0	0	1.4754	1.7885	3.7268	3.1074	3.7206	0.83895
AN0245	ANID_00245	Putative glucanase	GH16	37	Y	1.918	1.9759	1.0187	1.7972	1.0759	2.1985	0.83392	2.0044	4.0749	2.4114	0	1.0949	3.1514	2.887	0	1.3633	2.2072	0.85837	0	0	0	0.77039	0.74761	2.123	0.9364	0.93326	1.4082	0	2.6237	1.7436	2.2131	3.577	1.8634	1.0358	0	2.5168
AN1792	ANID_01792	Has domain(s) with predicted hydrolase activity, acting on ester bonds activity	CE16	38	Y	1.918	1.9759	3.0562	0.89858	1.0759	1.0993	0	1.0022	1.0187	2.4114	3.3407	4.3797	4.7271	0.96232	1.0928	1.3633	2.2072	0.85837	0	0	0	0.77039	0	1.0615	0	0	0	0	1.3118	1.7436	0.7377	0.89425	0.9317	1.0358	0	0.83895
AN10419	ANID_10419	Putative beta-1,4-endoglucanase	AA9	29	Y	1.918	0.98796	0	1.7972	1.0759	4.397	0	0	0	1.6076	0	2.1899	1.5757	0.96232	1.0928	2.7266	2.2072	2.5751	0	0	0	0	0	0	0	0	0	0	1.3118	1.7436	1.4754	0.89425	0.9317	1.0358	0	1.6779
AN2237	ANID_02237	Putative carboxypeptidase C	-	70	N	1.918	1.9759	3.0562	2.6957	1.0759	0	0	5.011	5.0936	0.80379	2.5055	2.1899	6.3028	2.887	3.2783	1.3633	4.4145	2.5751	6.1348	3.3916	5.4465	1.5408	4.4857	4.246	4.682	3.733	0	0	0	0	2.9508	4.4712	0.9317	4.1432	3.7206	2.5168
AN6621	ANID_06621	Ortholog of <i>A. nidulans FGSC A4</i> : AN7403, <i>A. fumigatus Af293</i> : Afu8g01810, <i>A. niger CBS 513.88</i> : An05g02280, <i>A. oryzae RIB40</i> : AO090026000198 and <i>Aspergillus wentii</i> : Aspwe1_0151553, Aspwe1_0177691	-	42	N	1.918	0.98796	1.0187	0	0	0	0	0	0	0.80379	2.5055	1.0949	1.5757	0.96232	1.0928	1.3633	0	0.85837	2.0449	2.035	6.1273	1.5408	1.4952	1.0615	0.9364	0.93326	1.4082	0	0	0	0	0	0	0	0	0
AN10919	ANID_10919	Putative beta-1,4-xylosidase	GH43/CBM6	42	Y	1.918	1.9759	2.0374	0.89858	1.0759	0	0	0	0	0.80379	2.5055	0	1.5757	0.96232	1.0928	1.3633	2.2072	0.85837	0	0	0	0	0	0	0	0	0	0	0	0	2.2131	0.89425	0.9317	0	0	0
AN0933	ANID_00933	Putative transglycosidase	GH16	42	Y	1.918	3.9518	2.0374	2.6957	3.2276	3.2978	4.1696	4.0088	6.1123	0	2.5055	3.2848	4.7271	2.887	3.2783	1.3633	4.4145	6.0086	0	0	0	1.5408	3.7381	4.246	1.8728	4.6663	1.4082	0	1.3118	1.7436	3.6885	4.4712	1.8634	6.2148	5.5808	3.3558
AN1870	ANID_01870	Putative beta-1,4-xylosidase	GH43	38	Y	1.918	0.98796	0	0	0	0	0	0	0	0	0	0	0	0	0	0	0	0	1.3633	0.67832	0	2.3112	0.74761	2.123	1.8728	0.93326	0	0	0	0	0	0	0	2.0716	0	3.3558
AN11897	ANID_11897	Has domain(s) with predicted RNA binding, ribonuclease T2 activity	-	29	Y	1.918	1.9759	0	0	0	0	0	1.0022	3.0562	0	0	0	0	0.96232	1.0928	0	2.2072	0.85837	0	0	0	0.77039	0	1.0615	0	0	0	0	1.3118	1.7436	1.4754	1.7885	0.9317	1.0358	3.7206	0.83895
AN8046	ANID_08046	Putative triacylglycerol lipase	-	31	N	0.959	2.9639	6.1123	1.7972	1.0759	2.1985	0.83392	3.0066	1.0187	6.4303	5.011	7.6645	1.5757	4.8116	3.2783	6.8164	4.4145	5.1502	0	0	0	3.852	5.2333	2.123	0	2.7998	4.2245	16.359	5.2474	6.9746	6.6393	3.577	4.6585	6.2148	7.4411	4.1947
AN4376	ANID_04376	Putative NADP-linked glutamate dehydrogenase	-	50	N	0.959	2.9639	5.0936	0.89858	1.0759	0	0	0	0	13.664	20.879	8.7594	0	0	0	0	0	0	28.629	35.951	42.21	21.571	12.709	0	0	0.93326	4.2245	0	11.807	10.462	0	0	0	0	0	0
AN2648	ANID_02648	Has domain(s) with predicted UDP-N-acetylmuramate dehydrogenase activity, flavin adenine dinucleotide binding, oxidoreductase activity and role in oxidation-reduction process	AA7	61	Y	0.959	3.9518	3.0562	1.7972	2.1517	1.0993	0.83392	0	2.0374	4.0189	2.5055	3.2848	0	0	0	0	0	0	0	0	0	0	0	0	0	0	0	0	0	0	2.2131	0	1.8634	1.0358	1.8603	0
AN7598	ANID_07598	Putative protein (glucanase with exo-beto-1,3/1,6- and endo-beta-1,4-glucanase activity) with CBM1	GH131	28	Y	0.959	2.9639	6.1123	3.5943	2.1517	3.2978	3.3357	4.0088	2.0374	4.0189	0	2.1899	0	0.96232	1.0928	2.7266	4.4145	0	0	0	0	0	0	0	0	0	0	0	0	0	1.4754	0	1.8634	1.0358	1.8603	0.83895
AN2325	ANID_02325	Putative alpha-mannosidase	GH92	82	N	0.959	0	1.0187	1.7972	3.2276	2.1985	2.5017	3.0066	3.0562	1.6076	0	3.2848	0	1.9246	3.2783	2.7266	2.2072	2.5751	0	0	0	2.3112	0	3.1845	0.9364	3.733	0	0	0	0	2.9508	3.577	4.6585	3.1074	5.5808	4.1947
AN11981	ANID_11981	Has domain(s) with predicted UDP-N-acetylmuramate dehydrogenase activity, flavin adenine dinucleotide binding activity and role in oxidation-reduction process	AA7	54	Y	0.959	0	1.0187	0	0	0	0	0	0	1.6076	4.1758	0	0	0	0	0	0	0	7.4981	2.7133	10.893	0	0	0	0	0	0	0	0	0	0	0	0	0	0	0
AN1433	ANID_01433	Ortholog of <i>A. fumigatus Af293</i> : Afu1g01310, Afu8g04210, <i>A. niger CBS 513.88</i> : An16g08870, An08g11860, An13g01880 and <i>A. oryzae RIB40</i> : AO090701000542, AO090103000036	CE10	60	Y	0.959	0.98796	1.0187	0.89858	1.0759	0	0	0	0	0.80379	3.3407	0	0	0	0	0	0	0	0	0	0	0	0	0	0	0	0	0	0	0	0	0	0	0	1.8603	1.6779
AN2060	ANID_02060	Putative exo-arabinanase	GH93	42	Y	0.959	0.98796	0	0	0	0	0	0	0	0.80379	1.6703	1.0949	0	0	0	0	0	0	0	0.67832	0.68081	0	0	0	0	0	0	0	0	0	0	0	0	0	1.8603	0.83895
AN2227	ANID_02227	Putative beta-glucosidase	GH3	93	Y	0.959	0	1.0187	0	0	0	0	0	0	0.80379	1.6703	1.0949	0	0	0	1.3633	2.2072	4.2918	0	0	0	0	0	0	0	0	0	0	0	0	1.4754	3.577	2.7951	1.0358	1.8603	3.3558
AN4006	ANID_04006	Putative glucose oxidase	AA3	96	N	0.959	1.9759	2.0374	0	0	0	0	0	0	0.80379	0.83517	0	0	0	0	0	0	0	0	0	0	0	0	0	0	0	0	0	0	0	0	0	0	0	0	0
AN6473	ANID_06473	Hypothetical protein	-	76	Y	0.959	1.9759	0	1.7972	1.0759	1.0993	3.3357	2.0044	2.0374	0.80379	0.83517	0	0	0	0	0	0	0	0.68164	0.67832	0.68081	0	0.74761	2.123	0.9364	2.7998	1.4082	0	0	0	1.4754	1.7885	0.9317	2.0716	0	1.6779
AN3351	ANID_03351	Has domain(s) with predicted UDP-N-acetylmuramate dehydrogenase activity, flavin adenine dinucleotide binding activity and role in oxidation-reduction process	AA7	53	Y	0.959	0	1.0187	2.6957	2.1517	2.1985	0.83392	2.0044	1.0187	0	0	0	3.1514	1.9246	1.0928	0	2.2072	1.7167	4.0899	4.0699	1.3616	6.1631	5.9809	6.369	6.5548	4.6663	4.2245	0	0	0	0.7377	1.7885	2.7951	1.0358	1.8603	0
AN4575	ANID_04575	Ortholog of <i>A. oryzae RIB40</i> : AO090011000461, <i>Aspergillus flavus NRRL 3357</i> : AFL2T_05228, <i>Aspergillus versicolor</i> : Aspve1_0042983 and <i>Aspergillus sydowii</i> : Aspsy1_0091136	-	36	N	0.959	0	2.0374	0	0	0	0	0	0	0	0	0	0	0	0	0	0	0	7.4981	5.4266	9.5313	6.1631	0.74761	0	0	0	0	0	1.3118	1.7436	0	0	0	0	0	0
AN5320	ANID_05320	Putative lipase/acylhydrolase	CE2	45	Y	0.959	1.9759	2.0374	0	0	0	0.83392	1.0022	0	0	0	0	0	0	0	0	0	0	0	0	0	0	0	0	0	0	0	0	0	0	0	0	0	1.0358	0	1.6779
AN8068	ANID_08068	Putative beta-1,4-endoglucanase	GH5/CBM46	63	Y	0.959	0.98796	1.0187	2.6957	4.3035	4.397	3.3357	3.0066	4.0749	0	0	0	0	0.96232	3.2783	4.0899	2.2072	1.7167	0	0	0	0	0	0	0	0	0	0	0	0	1.4754	1.7885	2.7951	2.0716	0	2.5168
AN10563	ANID_10563	Putative vacuolar alkaline phosphatase	-	66	N	0.959	0.98796	0	0.89858	1.0759	1.0993	0.83392	1.0022	1.0187	0	0	0	1.5757	0.96232	2.1855	1.3633	2.2072	2.5751	0	0	0	1.5408	2.9904	1.0615	1.8728	1.8665	1.4082	0	0	0	2.2131	1.7885	0.9317	4.1432	1.8603	0.83895
AN8041	ANID_08041	Glyceraldehyde-3-phosphate dehydrogenase	-	36	N	0	0	0	0	0	0	0	0	0	1.6076	3.3407	1.0949	1.5757	2.887	2.1855	0	0	0	1.3633	2.035	3.4041	0	0	0	0	0	0	32.719	6.5592	5.2309	2.9508	3.577	3.7268	1.0358	1.8603	0.83895
AN3613	ANID_03613	Protein with endo-1,4-beta-xylanase activity	GH11	24	Y	0	0	0	0	0	0	0	0	0	0.80379	2.5055	17.519	1.5757	10.586	3.2783	9.543	2.2072	2.5751	0	0	0	0	0	0	0	0	0	24.539	28.861	29.642	10.328	9.8367	26.087	13.465	11.162	12.584
AN1320	ANID_01320	Has domain(s) with predicted serine-type peptidase activity	CE10	28	Y	0	0	0	1.7972	2.1517	0	0	0	0	4.0189	3.3407	2.1899	0	2.887	2.1855	4.0899	2.2072	3.4335	0	0	0	0	0	0	0	0	0	8.1797	9.1829	3.4873	2.2131	2.6827	4.6585	3.1074	5.5808	1.6779
AN5130	ANID_05130	Ortholog(s) have coproporphyrinogen oxidase activity	-	52	N	0	0	0	0	0	0	0	0	0	4.0189	2.5055	2.1899	0	0	0	0	0	0	1.3633	2.7133	1.3616	3.0816	3.7381	1.0615	0	0	0	8.1797	1.3118	3.4873	2.9508	3.577	3.7268	0	0	0
AN9287	ANID_09287	Putative lipolytic enzyme	CE3	47	Y	0	0.98796	1.0187	0	0	0	0	0	0	2.4114	3.3407	6.5696	0	1.9246	1.0928	0	0	0	0	0	0	0	0	0	0	0	0	8.1797	2.6237	0	0	0	0	0	0	0
AN10311	ANID_10311	Putative hyphal cell wall mannoprotein	-	13	Y	0	0	0	0	0	0	0	0	0	2.4114	0	1.0949	0	0	0	0	0	0	0	0	0	0	0	0	0	0	0	8.1797	1.3118	0	2.9508	0	0.9317	0	0	0
AN2903	ANID_02903	Aspartic protease	-	43	N	0	0	0	0	0	0	0	0	0	0.80379	1.6703	3.2848	1.5757	0.96232	1.0928	1.3633	4.4145	0.85837	0	0	0	0	0	0	0	0	0	8.1797	7.8711	0	3.6885	6.2597	0.9317	4.1432	9.3014	3.3558
AN7962	ANID_07962	Extracellular deuterolysin-type metallo-proteinase	-	37	Y	0	0	0	0	0	0	0	0	0	0	0.83517	1.0949	0	1.9246	2.1855	4.0899	4.4145	1.7167	0	0	0	0.77039	0	3.1845	2.8092	1.8665	0	8.1797	11.807	10.462	3.6885	1.7885	7.4536	6.2148	16.742	5.0337
AN3046	ANID_03046	Putative beta-1,4-endoglucanase	AA9	32	Y	0	0	0	0	0	0	0	0	0	10.449	6.6813	13.139	0	1.9246	3.2783	0	2.2072	2.5751	0	0	0	0	0	0	0	0	0	0	1.3118	1.7436	0	0	0	0	0	0
AN6037	ANID_06037	Putative glucose-6-phosphate isomerase	-	61	Y	0	0	0	0	0	0	0	0	0	10.449	15.033	7.6645	0	0	0	0	0	0	28.629	40.699	38.806	13.867	7.4761	0	0	0	0	0	5.2474	1.7436	0.7377	0.89425	0	0	0	0
AN0567	ANID_00567	Putative alcohol oxidase	AA3	69	N	0	0	0	0	0	0	0	0	0	7.2341	9.1869	3.2848	0	0	0	0	0	0	0	0	0	2.3112	0.74761	0	1.8728	0	2.8163	0	0	0	0	0	0	0	0	0
AN12465	ANID_12465	Ortholog(s) have role in cellular response to biotic stimulus	-	55	N	0	0	0	0.89858	1.0759	2.1985	0	0	0	7.2341	10.857	3.2848	3.1514	6.7363	3.2783	0	0	0	4.7715	3.3916	9.5313	11.556	2.9904	0	2.8092	4.6663	18.306	0	7.8711	5.2309	5.1639	1.7885	1.8634	0	0	0
AN1772	ANID_01772	Type B feruloyl esterase	-	58	N	0	0	0	0	0	0	0	0	0	6.4303	8.3517	4.3797	4.7271	2.887	3.2783	0	4.4145	3.4335	0	0	0	0	0	0	0	0	0	0	9.1829	3.4873	2.9508	2.6827	2.7951	4.1432	1.8603	3.3558
AN2217	ANID_02217	Putative beta-1,4-xylosidase	GH3	85	Y	0	5.9278	4.0749	0.89858	0	1.0993	0	0	0	4.0189	0.83517	3.2848	1.5757	1.9246	1.0928	4.0899	0	1.7167	0	0	0	0	0	0	0	0	0	0	0	0	0.7377	0	0.9317	1.0358	1.8603	1.6779
AN4443	ANID_04443	Putative methionine synthase	-	87	N	0	0	0	0	0	0	0	0	0	4.0189	10.857	2.1899	1.5757	0	1.0928	0	0	0	19.086	25.098	21.786	13.097	0.74761	0	0	0.93326	11.265	0	9.1829	17.436	6.6393	1.7885	0.9317	0	1.8603	0.83895
AN1263	ANID_01263	Putative adenosylhomocysteinase	-	49	N	0	0.98796	1.0187	0	0	0	0	0	0	3.2152	7.5165	2.1899	7.8785	4.8116	3.2783	2.7266	0	2.5751	12.951	16.958	12.935	11.556	12.709	2.123	2.8092	1.8665	0	0	1.3118	10.462	2.9508	6.2597	0.9317	0	0	0
AN6428	ANID_06428	Putative beta-1,4-endoglucanase	AA9	24	Y	0	0	0	0	0	0	0	0	0	3.2152	0.83517	5.4746	0	0.96232	2.1855	0	0	0	0	0	0	0	0	0	0	0	0	0	0	0	0	0.89425	1.8634	0	0	0
AN10030	ANID_10030	Putative alkaline serine protease	-	50	Y	0	0	0	1.7972	2.1517	0	2.5017	2.0044	0	3.2152	4.1758	3.2848	4.7271	2.887	4.3711	2.7266	4.4145	4.2918	4.0899	2.7133	1.3616	6.1631	5.9809	6.369	4.682	7.4661	1.4082	0	2.6237	3.4873	1.4754	3.577	3.7268	6.2148	1.8603	6.7116
AN0241	ANID_00241	Cu/Zn-superoxide dismutase	-	16	N	0	0	0	2.6957	3.2276	0	0	0	0	2.4114	4.1758	2.1899	3.1514	1.9246	2.1855	2.7266	4.4145	2.5751	2.7266	5.4266	1.3616	2.3112	3.7381	3.1845	2.8092	1.8665	4.2245	0	6.5592	5.2309	3.6885	3.577	0.9317	2.0716	1.8603	1.6779
AN1342	ANID_01342	Putative alanine-glyoxylate transaminase	-	42	N	0	0	0	0	0	0	0	0	0	2.4114	5.011	1.0949	1.5757	0.96232	0	1.3633	0	0.85837	4.7715	7.4615	5.4465	0	0	0	0.9364	0.93326	0	0	1.3118	1.7436	0.7377	1.7885	0.9317	0	0	0
AN1602	ANID_01602	Putative beta-1,4-endoglucanase	AA9/CBM1	37	Y	0	0	0	0	0	0	0	0	0	2.4114	1.6703	1.0949	0	0	0	2.7266	0	0.85837	0	0	0	0	0	0	0	0	0	0	0	0	0	0	0	0	0	0
AN6382	ANID_06382	Has domain(s) with predicted phosphoric diester hydrolase activity and role in lipid metabolic process	-	69	Y	0	0	0	4.4929	2.1517	2.1985	1.6678	0	1.0187	2.4114	4.1758	3.2848	6.3028	2.887	4.3711	4.0899	2.2072	2.5751	3.4082	2.035	0.68081	2.3112	2.9904	4.246	1.8728	4.6663	0	0	3.9355	5.2309	4.4262	4.4712	2.7951	1.0358	3.7206	3.3558
AN8086	ANID_08086	Putative protein of unknown function	-	17	Y	0	0	0	0	0	0	0	0	0	2.4114	3.3407	0	3.1514	0.96232	1.0928	1.3633	2.2072	1.7167	3.4082	2.035	1.3616	3.0816	2.9904	0	1.8728	1.8665	1.4082	0	0	0	0.7377	2.6827	1.8634	2.0716	0	1.6779
AN10351	ANID_10351	Ortholog(s) have metalloaminopeptidase activity	-	54	N	0	0	0	0.89858	2.1517	1.0993	0	0	0	2.4114	0.83517	0	1.5757	3.8493	3.2783	1.3633	2.2072	6.8669	0	0	0	3.0816	0.74761	1.0615	5.6184	2.7998	4.2245	0	0	0	5.1639	5.3655	1.8634	1.0358	0	2.5168
AN1993	ANID_01993	Putative aspartate transaminase	-	47	Y	0	0	0	0	0	0	0	0	0	1.6076	0.83517	0	0	0	0	0	0	0	14.996	12.888	10.893	2.3112	0.74761	0	0	0	0	0	0	0	0	0	0	0	0	0
AN2528	ANID_02528	Protein with rhamnogalacturonan acetylesterase activity	CE12	26	N	0	0	0	0	1.0759	1.0993	0	0	0	1.6076	0.83517	2.1899	0	0	0	1.3633	2.2072	0.85837	0	0	0	0	0	0	0	0	0	0	1.3118	3.4873	0.7377	0.89425	0	0	0	0
AN3112	ANID_03112	UDP-galactopyranose mutase	-	59	N	0	0	0	0	0	0	0	0	0	1.6076	4.1758	2.1899	0	0	0	0	0	0	8.8614	7.4615	7.4889	3.852	2.2428	0	0	0	0	0	0	0	0	0	0	0	0	0
AN5944	ANID_05944	Ortholog of <i>A. niger CBS 513.88</i> : An11g00100, <i>A. oryzae RIB40</i> : AO090009000720, <i>Aspergillus wentii</i> : Aspwe1_0173103, <i>Aspergillus versicolor</i> : Aspve1_0147448 and <i>Aspergillus niger ATCC 1015</i> : 179912-mRNA	CE10	58	Y	0	0.98796	1.0187	0	0	0	0	0	0	1.6076	1.6703	0	0	0	0	0	0	0	0.68164	2.035	1.3616	0	0.74761	1.0615	0	0	0	0	0	0	0	0	0	0	0	0
AN7135	ANID_07135	Protein with rhamnogalacturonan lyase activity	PL4	56	Y	0	0	0	0.89858	2.1517	4.397	0.83392	1.0022	1.0187	1.6076	0.83517	3.2848	0	0.96232	1.0928	0	0	0	0	0	0	0	0	0	0	0	0	0	0	0	1.4754	0.89425	1.8634	1.0358	1.8603	2.5168
AN7511	ANID_07511	Putative 1,3-beta-transglycosidase	GH72/CBM43	58	Y	0	0.98796	1.0187	0	0	0	0	0	0	1.6076	0.83517	0	0	0	0	0	0	0	0	0	0	0	0	0	0	0	0	0	0	0	0.7377	0	0.9317	0	0	0
AN7646	ANID_07646	Protein with pectate lyase activity	PL1	35	N	0	2.9639	4.0749	0.89858	1.0759	1.0993	0	0	0	1.6076	2.5055	6.5696	0	5.7739	3.2783	2.7266	4.4145	2.5751	0	0	0	0	0	0	0	0	0	0	0	0	0	0.89425	0.9317	0	0	0
AN8453	ANID_08453	Protein with pectate lyase activity	PL3	28	Y	0	0	0	0	0	0	0	0	0	1.6076	0	2.1899	3.1514	0.96232	1.0928	0	6.6217	0.85837	0	0	0	0	0	0	0	0	0	0	0	0	0	0	0	0	0	0
AN9080	ANID_09080	Ortholog(s) have cytosol, mitochondrial intermembrane space, nucleus localization	-	17	Y	0	0	0	1.7972	1.0759	3.2978	0.83392	0	1.0187	1.6076	1.6703	0	3.1514	0.96232	2.1855	0	0	0	4.0899	2.7133	2.0424	0.77039	1.4952	1.0615	2.8092	0.93326	2.8163	0	0	0	1.4754	0.89425	0.9317	1.0358	0	0.83895
AN9130	ANID_09130	Has domain(s) with predicted cholinesterase activity	CE10	78	N	0	0	0	0	0	0	0	0	0	1.6076	2.5055	0	0	0	0	0	0	0	0	0	0	1.5408	2.2428	0	0	0	0	0	0	0	2.2131	0	0.9317	0	0	0
AN11005	ANID_11005	Ortholog(s) have cytosol, nucleus localization	-	73	N	0	0	0	0	0	0	0	0	0	1.6076	3.3407	1.0949	0	0	0	0	0	0	0.68164	2.035	3.4041	0	0	0	0	0	0	0	0	0	0	0	0	0	0	0
AN0224	ANID_00224	Ortholog(s) have Golgi apparatus, cytosol, nucleus localization	-	46	N	0	0	0	0	0	0	1.6678	0	1.0187	0.80379	0.83517	0	0	0.96232	2.1855	0	2.2072	1.7167	0	0	0	1.5408	3.7381	1.0615	4.682	3.733	5.6326	0	0	0	0.7377	3.577	1.8634	1.0358	0	0.83895
AN0558	ANID_00558	Putative 1,3-beta-transglycosidase	GH72	52	Y	0	0	0	0	0	0	0	0	0	0.80379	2.5055	1.0949	0	0	0	0	0	0	0	0	0	0	0	0	0	0	0	0	1.3118	1.7436	0	0	0	0	0	0
AN1152	ANID_01152	Protein expressed at decreased levels in a hapX mutant versus wild-type	-	18	N	0	0	0	0	0	0	0	0	0	0.80379	0	1.0949	0	0	0	0	0	0	2.7266	1.3566	2.0424	0	0	0	0	0	0	0	0	0	0	0	0	0	0	0
AN2092	ANID_02092	Putative prolyl aminopeptidase	-	50	Y	0	0	0	1.7972	1.0759	0	0	0	0	0.80379	0.83517	1.0949	0	0.96232	2.1855	0	0	0	2.7266	2.7133	0	0.77039	2.2428	1.0615	2.8092	1.8665	2.8163	0	0	0	0.7377	0.89425	0	1.0358	0	0.83895
AN2388	ANID_02388	Putative beta-1,4-endoglucanase	AA9	46	Y	0	0	0	0	0	0	0	0	0	0.80379	0.83517	0	0	0	0	0	0	0	3.4082	2.035	2.0424	0.77039	0.74761	0	0	0	0	0	0	0	0	0	0	0	0	0
AN4409	ANID_04409	Ornithine carbamoyltransferase	-	43	Y	0	0	0	0	0	0	0	0	0	0.80379	3.3407	1.0949	0	0	0	0	0	0	6.1348	10.853	6.8081	0	0	0	0	0	0	0	0	0	0	0	0	0	0	0
AN4583	ANID_04583	Putative peptidyl-prolyl cis-trans isomerase D (PPIase); cyclophilin family member; protein abundance decreased by menadione stress; transcript levels increase during the unfolded-protein response (UPR) and in response to camptothecin	-	41	Y	0	0	0	0	0	0	0	0	0	0.80379	2.5055	0	0	0	0	0	0	0	1.3633	4.7482	2.0424	0.77039	0.74761	2.123	0	0	0	0	1.3118	1.7436	0	0	0	0	0	0
AN6535	ANID_06535	Transcript induced in response to calcium dichloride in a CrzA-dependent manner	-	23	N	0	0	0	2.6957	1.0759	0	0	1.0022	2.0374	0.80379	3.3407	1.0949	3.1514	0.96232	4.3711	0	2.2072	3.4335	8.8614	8.1398	2.7232	3.0816	9.7189	2.123	4.682	5.5996	4.2245	0	0	0	2.9508	3.577	4.6585	1.0358	0	3.3558
AN7214	ANID_07214	Ortholog of <i>A. nidulans FGSC A4</i> : AN8162, <i>A. fumigatus Af293</i> : Afu5g01210, <i>A. niger CBS 513.88</i> : An16g00660 and <i>A. oryzae RIB40</i> : AO090102000383, AO090120000014, AO090001000406, AO090103000238	-	51	N	0	0	0	0	0	0	0	0	0	0.80379	1.6703	0	0	0	0	0	0	0	4.0899	4.7482	8.1697	0	0	0	0	0	0	0	0	0	0	0	0	0	0	0
AN7625	ANID_07625	Putative myo-inositol-1-phosphate synthase	-	41	Y	0	0	0	0	0	0	0	0	0	0.80379	0.83517	0	0	0	0	0	0	0	1.3633	1.3566	2.0424	4.6223	0.74761	0	0	0	0	0	0	0	0	0	0	0	0	0
AN8819	ANID_08819	Putative dehydrogenase	-	31	Y	0	0	0	0	0	0	0	0	0	0.80379	0	1.0949	0	0	0	0	0	0	1.3633	2.035	0.68081	0	0	0	0	0	0	0	0	0	0	0	0	0	0	0
AN10444	ANID_10444	Gamma-glutamyl transpeptidase	-	68	Y	0	0.98796	2.0374	0.89858	1.0759	2.1985	0	1.0022	1.0187	0.80379	1.6703	0	1.5757	2.887	2.1855	0	0	0	2.0449	0	1.3616	0.77039	2.9904	2.123	2.8092	3.733	0	0	2.6237	5.2309	1.4754	3.577	1.8634	3.1074	1.8603	3.3558
AN11046	ANID_11046	Protein of unknown function	-	22	Y	0	0	0	0	0	0	0	0	0	0.80379	0.83517	1.0949	0	0	0	0	0	0	0.68164	0	2.0424	0.77039	0.74761	1.0615	0	0	0	0	0	0	0	0	0	0	0	0
AN0240	ANID_00240	Putative transaldolase	-	36	N	0	0	0	0	0	0	0	0	0	0	0	0	0	0	0	0	0	0	6.8164	6.7832	5.4465	0	0	0	0	0	0	0	0	0	0	0	0	0	0	0
AN0443	ANID_00443	Putative zinc containing alcohol dehydrogenase	-	38	N	0	0	0	0	0	0	0	0	0	0	0	0	0	0	0	0	0	0	3.4082	4.0699	4.0849	0	0	0	0	0	0	0	0	0	0	0	0	0	0	0
AN0554	ANID_00554	Aldehyde dehydrogenase	-	54	N	0	0	0	0	0	0	0	0	0	0	0	0	0	0	0	0	0	0	2.7266	0.67832	0	0	0	0	0	0	0	0	0	0	0	0	0	0	0	0
AN0687	ANID_00687	Putative spermine or spermidine synthase with a predicted role in arginine metabolism; transcript upregulated in response to camptothecin; protein induced by farnesol	-	33	N	0	0	0	0	0	0	0	0	0	0	0	0	0	0	0	0	0	0	3.4082	2.035	2.0424	0	0	0	0	0	0	0	3.9355	3.4873	0.7377	0.89425	0	0	0	0
AN0688	ANID_00688	Putative transketolase	-	75	N	0	0	0	0	0	0	0	0	0	0	0	0	0	0	0	0	0	0	0.68164	2.7133	0	0	0	0	0	0	0	0	0	0	0	0	0	0	0	0
AN0736	ANID_00736	Ortholog of <i>A. nidulans FGSC A4</i> : AN2423, <i>A. fumigatus Af293</i> : Afu1g14230, Afu2g13800, <i>A. niger CBS 513.88</i> : An01g12240, An02g05360 and <i>A. oryzae RIB40</i> : AO090026000195	-	26	Y	0	0	0	0	0	0	0	0	0	0	0	0	0	0	0	0	0	0	0	0.67832	2.0424	0	0	0	0	0	0	0	0	0	0	0	0	0	0	0
AN0941	ANID_00941	Protein with alpha-glucosidase activity	GH31	98	Y	0	0	0	0	0	0	1.6678	1.0022	0	0	0	0	0	3.8493	1.0928	0	0	0	0	0	0	0	0.74761	1.0615	1.8728	3.733	0	0	0	0	1.4754	0.89425	1.8634	1.0358	1.8603	0.83895
AN1035	ANID_01035	Putative FAD/FMN-dependent oxygenase	AA7	52	Y	0	0	0	0	0	0	0	0	0	0	0	0	3.1514	1.9246	0	0	0	0	0	0	0	0	0	0	0	0	0	0	1.3118	3.4873	0	0	0	0	0	0
AN1142	ANID_01142	Has domain(s) with predicted UDP-N-acetylmuramate dehydrogenase activity, flavin adenine dinucleotide binding, oxidoreductase activity and role in oxidation-reduction process	AA7	65	Y	0	0	0	0	0	0	0	0	0	0	0	0	0	0	0	0	0	0	0	0	0	1.5408	2.2428	3.1845	0	0	0	0	0	0	0	0	0	0	0	0
AN1197	ANID_01197	Protein with alpha-1,2-mannosidase activity	GH92	88	Y	0	0	0	0	0	0	0	0	0	0	0	0	0	0.96232	1.0928	0	0	0	0	0	0	0.77039	1.4952	1.0615	0.9364	0.93326	0	0	0	0	0	0.89425	0.9317	0	0	0
AN1246	ANID_01246	Putative phosphoglycerate kinase	-	45	N	0	0	0	0	0	0	0	0	0	0	0	0	0	0	0	0	0	0	0.68164	1.3566	5.4465	0	0	0	0	0	0	0	0	0	0	0	0	0	0	0
AN1338	ANID_01338	Predicted glycosylphosphatidylinositol (GPI)-anchored protein	-	17	Y	0	0	0	0	0	0	0	0	0	0	0	0	0	0	0	0	0	0	0.68164	2.035	0	0.77039	0.74761	0	0	0.93326	1.4082	0	1.3118	1.7436	1.4754	0.89425	0	0	0	0
AN1502	ANID_01502	Extracellular N-acetyl-beta-glucosaminidase	GH20	68	Y	0	0.98796	2.0374	8.0872	4.3035	6.5955	14.177	14.031	15.281	0	0	0	12.606	14.435	12.021	8.1797	8.8289	18.026	0	0	0	9.2447	2.2428	7.4304	19.664	16.799	12.673	0	0	0	7.377	7.154	2.7951	9.3222	13.022	15.101
AN1742	ANID_01742	Putative beta-1,4-mannosidase	GH2	104	N	0	0	0	0	0	0	2.5017	1.0022	0	0	0	0	0	0	0	0	0	0	0	0	0	0	0	0	0	0	0	0	0	0	0	0	0	1.0358	0	0.83895
AN1837	ANID_01837	Putative hydrophobin	-	13	Y	0	0	0	0	0	0	0	0	0	0	0	0	0	0	0	0	0	0	2.0449	0.67832	2.0424	0	0	0	0	0	0	0	0	0	0	0	0	0	0	0
AN2000	ANID_02000	Polyubiquitin	-	34	N	0	0	0	0	0	0	0	0	0	0	0	0	0	0	0	0	0	0	0	0	0	0.77039	0.74761	0	0	0	0	0	3.9355	5.2309	0	0	0	0	1.8603	1.6779
AN2017	ANID_02017	Putative alpha-glucosidase	GH31	110	N	0	0	0	0.89858	0	2.1985	0.83392	1.0022	0	0	0	0	0	0	0	0	0	0	4.7715	2.7133	4.0849	3.852	3.7381	2.123	1.8728	2.7998	1.4082	0	0	0	0	0	0	0	0	0
AN2272	ANID_02272	Putative kinase	-	38	N	0	0	0	0	0	0	0	0	0	0	0	0	0	0	0	0	0	0	2.0449	1.3566	0.68081	0	0	0	0	0	0	0	0	0	0	0	0	0	0	0
AN2383	ANID_02383	Protein of unknown function	-	61	Y	0	0	0	0	0	0	0	0	0	0	0	0	0	0	0	0	4.4145	2.5751	0	0	0	1.5408	1.4952	0	1.8728	0.93326	0	0	0	0	2.2131	2.6827	1.8634	1.0358	1.8603	0.83895
AN2463	ANID_02463	Putative beta-galactosidase	GH2	115	N	0	0	0	0	0	0	0	0	0	0	0	0	1.5757	0.96232	1.0928	0	0	0	0	0	0	0	0	0	0	0	0	0	0	0	0.7377	1.7885	0.9317	0	0	0
AN2493	ANID_02493	Putative alkaline phosphatase	-	73	N	0	0	0	0	0	0	0	0	0	0	0	0	0	0	0	0	0	0	0	0	0	0.77039	1.4952	2.123	0	0	0	0	0	0	0	0	0	0	0	0
AN2532	ANID_02532	Ortholog(s) have copper ion binding, primary amine oxidase activity, quinone binding activity	-	75	Y	0	0	0	0	0	0	0	0	0	0	0	0	0	0	0	0	0	0	0	0.67832	1.3616	0	0	0	0	0	0	0	0	0	0	0	0	0	0	0
AN2572	ANID_02572	Putative dipeptidyl-peptidase	CE10	79	Y	0	0	0	0	1.0759	1.0993	2.5017	3.0066	2.0374	0	0	0	0	0	0	1.3633	0	0.85837	0	0	0	3.0816	0.74761	1.0615	0	0.93326	7.0408	0	0	0	1.4754	0	0.9317	0	0	0
AN2867	ANID_02867	Putative phosphoglucomutase	-	61	Y	0	0	0	0	0	0	0	0	0	0	0	0	0	0	0	0	0	0	4.0899	6.7832	6.1273	0	0	0	0	0	0	0	0	0	0	0	0	0	0	0
AN2875	ANID_02875	Putative fructose-bisphosphate aldolase	-	39	N	0	0	0	0	0	0	0	0	0	0	0	0	0	0	0	0	0	0	4.0899	4.7482	6.8081	0	0	0	0	0	0	0	0	0	0	0	0	0	0	0
AN2936	ANID_02936	Putative Class 2C alpha-mannosidase	GH38	124	Y	0	0	0	0	0	0	0.83392	1.0022	1.0187	0	0	0	7.8785	4.8116	1.0928	0	0	0	0	0	0	0	0	0	5.6184	5.5996	8.4489	0	0	0	2.9508	0.89425	0.9317	3.1074	0	1.6779
AN2968	ANID_02968	Putative inorganic diphosphatase	-	32	Y	0	0	0	0	0	0	0	0	0	0	0	0	0	0	0	0	0	0	7.4981	5.4266	2.0424	0	0	0	0	0	0	0	0	0	0	0	0	0	0	0
AN2970	ANID_02970	Ortholog(s) have alkaline phosphatase activity, magnesium ion binding activity	-	34	N	0	0	0	0	0	0	0	0	0	0	0	0	0	0	0	0	0	0	0.68164	3.3916	2.0424	0	0	0	0	0	0	0	0	0	0	0	0	0	0	0
AN2981	ANID_02981	Putative glucose 6-phosphate 1-dehydrogenase	-	59	N	0	0	0	0	0	0	0	0	0	0	0	0	0	0	0	0	0	0	4.0899	2.7133	1.3616	0	0	0	0	0	0	0	0	0	0	0	0	0	0	0
AN3031	ANID_03031	Putative threonine synthase	-	59	N	0	0	0	0	0	0	0	0	0	0	0	0	0	0	0	0	0	0	5.4532	1.3566	2.0424	0	0	0	0	0	0	0	0	0	0	0	0	0	0	0
AN3058	ANID_03058	Putative glycine hydroxymethyltransferase	-	52	Y	0	0	0	0	0	0	0	0	0	0	0	0	0	0	0	0	0	0	0.68164	1.3566	0.68081	0	0	0	0	0	0	0	0	0	0	0	0	0	0	0
AN3059	ANID_03059	Putative phosphoglycerate mutase	-	57	N	0	0	0	0	0	0	0	0	0	0	0	0	0	0	0	0	0	0	2.7266	9.4965	12.255	1.5408	0.74761	0	0.9364	0	1.4082	0	0	0	0	0	0	0	0	0
AN3184	ANID_03184	Putative aldose 1-epimerase	-	48	N	0	0	0	0	0	0	0	0	0	0	0	0	0	0	0	0	0	0	0	0	0	0	0	0	0	0	0	0	2.6237	1.7436	2.2131	0.89425	1.8634	0	0	0
AN3262	ANID_03262	Ortholog of <i>Aspergillus glaucus</i> : Aspgl1_0062845, Aspgl1_0155124, <i>Aspergillus versicolor</i> : Aspve1_0149729 and <i>Aspergillus sydowii</i> : Aspsy1_0067279	-	44	Y	0	0	0	0	0	0	0	0	0	0	0	0	0	0	0	0	0	0	0.68164	0.67832	3.4041	0	0	0	0	0	0	0	0	0	0	0	0	0	0	0
AN3712	ANID_03712	Ortholog(s) have cytoplasm localization	-	27	Y	0	0	0	0	0	0	0	0	0	0	0	0	0	0	0	0	0	0	0	0.67832	0.68081	0	0	0	0	0	0	0	1.3118	1.7436	0	0	0	0	0	0
AN3764	ANID_03764	Has domain(s) with predicted carbohydrate binding, catalytic activity and role in carbohydrate metabolic process	GH92	88	N	0	0	0	0	0	0	0	0	0	0	0	0	0	0	0	0	0	0	0	0	0	0	1.4952	1.0615	0.9364	2.7998	0	0	0	0	0	0	0	0	0	0
AN3804	ANID_03804	Ortholog(s) have IgE binding activity	-	34	Y	0	0	0	0	0	0	0	0	0	0	0	0	0	0	0	0	0	0	1.3633	1.3566	0.68081	0	0	0	0	0	0	0	0	0	0	0	0	0	0	0
AN3954	ANID_03954	Putative phosphogluconate dehydrogenase	-	54	Y	0	0	0	0	0	0	0	0	0	0	0	0	0	0	0	0	0	0	10.225	7.4615	5.4465	0	0	0	0	0	0	0	0	0	0	0	0	0	0	0
AN3983	ANID_03983	Ortholog of <i>Aspergillus wentii</i> : Aspwe1_0168245, <i>Aspergillus clavatus NRRL 1</i> : ACLA_062140 and <i>Aspergillus aculeatus ATCC16872</i> : Aacu16872_043723	-	15	N	0	0	0	0	0	0	0	0	0	0	0	0	0	0	0	0	0	0	0.68164	1.3566	0	0	0	0	0	0	0	0	0	0	0	0	0	0	0	0
AN4041	ANID_04041	Ortholog of <i>A. fumigatus Af293</i> : Afu4g00280, <i>A. oryzae RIB40</i> : AO090701000844, <i>Neosartorya fischeri NRRL 181</i> : NFIA_045350 and <i>Aspergillus versicolor</i> : Aspve1_0043587	-	21	Y	0	0	0	0.89858	1.0759	0	0	0	0	0	0	0	0	0	0	0	0	0	0	0	0	0	0	0	0	0	0	0	0	0	0.7377	1.7885	0.9317	0	0	0
AN4163	ANID_04163	Protein with seven WD repeats, involved in cross-pathway control of the response to amino acid starvation; required for sexual development; palA-dependent expression independent of pH; protein induced by farnesol	-	35	Y	0	0	0	0	0	0	0	0	0	0	0	0	0	0	0	0	0	0	1.3633	0.67832	0	0	0	0	0	0	0	0	0	0	0	0	0	0	0	0
AN4174	ANID_04174	Putative lactoylglutathione lyase	-	40	N	0	0	0	0	0	0	0	0	0	0	0	0	0	0.96232	1.0928	0	0	0	2.0449	5.4266	0.68081	2.3112	2.2428	0	0	0	0	0	0	0	2.9508	1.7885	0	0	0	0
AN4178	ANID_04178	UPF0160 domain-containing protein; intracellular; protein abundance decreased by menadione stress	-	40	N	0	0	0	0	0	0	0	0	0	0	0	0	0	0	0	0	0	0	4.0899	4.0699	2.0424	0	0	0	0	0	0	0	0	0	0	0	0	0	0	0
AN4234	ANID_04234	Putative phosphoacetylglucosamine mutase	-	60	N	0	0	0	0	0	0	0	0	0	0	0	0	0	0	0	0	0	0	1.3633	0	1.3616	0	0	0	0	0	0	0	0	0	0	0	0	0	0	0
AN4282	ANID_04282	Ortholog(s) have metalloaminopeptidase activity	-	108	N	0	0	0	0	0	0	0	0	0	0	0	0	0	0	0	0	0	0	2.7266	0.67832	2.0424	0	0	0	0	0	0	0	0	0	0	0	0	0	0	0
AN4323	ANID_04323	Putative branched chain amino acid aminotransferase	-	50	N	0	0	0	0	0	0	0	0	0	0	0	0	0	0	0	0	0	0	1.3633	0	0.68081	0	0	0	0	0	0	0	0	0	0	0	0	0	0	0
AN4379	ANID_04379	Ortholog of <i>A. fumigatus Af293</i> : Afu4g06670/aspf7, <i>A. oryzae RIB40</i> : AO090023000918, <i>Neosartorya fischeri NRRL 181</i> : NFIA_109540 and <i>Aspergillus wentii</i> : Aspwe1_0023301	-	28	N	0	0	0	0	0	0	0	0	0	0	0	0	0	0	0	0	0	0	3.4082	1.3566	7.4889	0	0	0	0	0	0	0	0	0	0	0	0	0	0	0
AN4390	ANID_04390	Putative GPI-anchored protein with similarity to Saccharomyces cerevisiae Ecm33p; predicted role in cell wall biosynthesis	-	41	Y	0	0.98796	4.0749	0	0	0	0	0	0	0	0	0	0	0	0	0	0	0	0	0	0	0	0	0	0	0	0	0	1.3118	1.7436	0	0	0	0	0	0
AN4793	ANID_04793	Putative aspartate semialdehyde dehydrogenase	-	39	N	0	0	0	0	0	0	0	0	0	0	0	0	0	0	0	0	0	0	5.4532	7.4615	11.574	1.5408	0.74761	0	0	0	0	0	0	0	0	0	0	0	0	0
AN5028	ANID_05028	Fatty acid oxygenase	-	125	N	0	0	0	0	0	0	0	0	0	0	0	0	0	0	0	0	0	0	0	0	0	1.5408	0.74761	0	0	0	0	0	0	0	0.7377	2.6827	0	0	0	0
AN5068	ANID_05068	Has domain(s) with predicted arylformamidase activity	-	39	N	0	0	0	0	0	0	0	0	0	0	0	0	0	0	0	0	0	0	0.68164	0.67832	2.0424	0	0	0	0	0	0	0	0	0	0	0	0	0	0	0
AN5129	ANID_05129	70 kDa heat shock protein	-	70	N	0	0	0	0	0	0	0	0	0	0	0	0	0	0	0	0	0	0	0.68164	2.7133	0	0	0	0	0	0	0	0	0	0	0	0	0	0	0	0
AN5321	ANID_05321	Putative triacylglycerol lipase	CE10	63	Y	0	0	0	0	0	0	0	0	0	0	0.83517	2.1899	0	0	0	0	0	0	0	0	0	0	0	0	0	0	0	0	1.3118	1.7436	0.7377	0.89425	0	0	0	0
AN5353	ANID_05353	Transcript repressed by light in developmentally competent mycelia	-	26	N	0	0	0	0	0	0	0	0	0	0	0	0	0	0	0	0	0	0	1.3633	0.67832	2.0424	0	0	0	0	0	0	0	0	0	0	0	0	0	0	0
AN5422	ANID_05422	Putative beta-lactamase family protein	-	46	Y	0	0	0	0	0	0	0	0	0	0	0	0	0	0	0	0	0	0	0	0	0	0	0	0	0.9364	0	2.8163	0	0	0	0	0	0	0	0	0
AN5463	ANID_05463	Has domain(s) with predicted starch binding activity and viral capsid localization	AA13/CBM20	41	N	0	0	0	2.6957	3.2276	3.2978	2.5017	1.0022	1.0187	0	0	0	0	0	0	0	0	0	0	0	0	0	0	0	0	0	0	0	0	0	0	0	0	0	0	0
AN5497	ANID_05497	Ortholog(s) have 3,4-dihydroxy-2-butanone-4-phosphate synthase activity, role in aerobic respiration, riboflavin biosynthetic process and cytosol, mitochondrial intermembrane space, nucleus localization	-	26	Y	0	0	0	0	0	0	0	0	0	0	0	0	0	0	0	0	0	0	0.68164	0.67832	1.3616	0	0	0	0	0	0	0	0	0	0	0	0	0	0	0
AN5525	ANID_05525	Putative aconitate hydratase	-	85	N	0	0	0	0	0	0	0	0	0	0	0	0	0	0	0	0	0	0	8.8614	5.4266	2.7232	0	0	0	0	0	0	0	0	0	0	0	0	0	0	0
AN5563	ANID_05563	Putative dehydrogenase	-	37	Y	0	0	0	0	0	0	0	0	0	0	0	0	0	0	0	0	0	0	2.0449	2.035	2.0424	0	0	0	0	0	0	0	0	0	0	0	0	0	0	0
AN5746	ANID_05746	Putative phosphopyruvate hydratase	-	47	Y	0	0	0	0	0	0	0	0	0	0	0	0	0	0	0	0	0	0	0.68164	0.67832	2.7232	0	0	0	0	0	0	0	0	0	0	0	0	0	0	0
AN5762	ANID_05762	Predicted glycosylphosphatidylinositol (GPI)-anchored protein	-	19	Y	0	0	0	0	0	0	0.83392	0	1.0187	0	0	0	0	0	0	0	0	0	0	0	0	0	0	0	0	0	0	0	0	0	1.4754	0.89425	0	0	0	0
AN5812	ANID_05812	Ortholog(s) have aminopeptidase activity, epoxide hydrolase activity	-	74	Y	0	0	0	0	0	0	0	0	0	0	0	0	0	0	0	0	0	0	1.3633	0	1.3616	0	0	0	0	0	0	0	0	0	0	0	0	0	0	0
AN5942	ANID_05942	Ortholog of <i>Aspergillus versicolor</i> : Aspve1_0148858 and <i>Aspergillus sydowii</i> : Aspsy1_0029071	-	17	N	0	0	0	0	1.0759	1.0993	0.83392	1.0022	0	0	0	0	1.5757	1.9246	1.0928	1.3633	0	0.85837	3.4082	4.7482	2.0424	2.3112	3.7381	3.1845	1.8728	2.7998	4.2245	0	0	0	1.4754	0.89425	1.8634	0	3.7206	0.83895
AN5975	ANID_05975	Putative mannitol-1-phosphate 5-dehydrogenase	-	43	Y	0	0	0	0	0	0	0	0	0	0	0	0	0	0	0	0	0	0	4.7715	8.8182	5.4465	0	0	0	0	0	0	0	0	0	0	0	0	0	0	0
AN6048	ANID_06048	Putative aspartate transaminase	-	49	N	0	0	0	0	0	0	0	0	0	0	0	0	0	0	0	0	0	0	6.8164	8.8182	6.8081	0	0	0	0	0	0	0	0	0	0	0	0	0	0	0
AN6273	ANID_06273	Ortholog(s) have intracellular localization	-	16	Y	0	0	0	0	0	0	0	1.0022	1.0187	0	0	0	1.5757	0.96232	1.0928	1.3633	2.2072	0.85837	0	0	0	1.5408	0.74761	2.123	0	0.93326	1.4082	0	0	0	0	0	0	1.0358	0	0.83895
AN6470	ANID_06470	Protein with lysozyme activity	GH25	23	Y	0	0	0	1.7972	2.1517	2.1985	0.83392	0	2.0374	0	1.6703	3.2848	1.5757	2.887	0	1.3633	2.2072	1.7167	0.68164	2.035	2.0424	1.5408	0.74761	2.123	1.8728	0.93326	4.2245	0	2.6237	1.7436	2.2131	1.7885	2.7951	0	1.8603	1.6779
AN6476	ANID_06476	Protein of unknown function	-	14	Y	0	0	0	0	0	0	0	0	0	0	0	0	0	0	0	0	0	0	0	0	0	0	0	0	0	0	0	0	0	0	0	0.89425	0.9317	2.0716	1.8603	1.6779
AN6525	ANID_06525	Putative formate dehydrogenase	-	40	Y	0	0	0	0	0	0	0	0	0	0	0	0	0	0	0	0	0	0	5.4532	4.0699	3.4041	0	0	0	0	0	0	0	0	0	0	0	0	0	0	0
AN6620	ANID_06620	Hypothetical protein with hydrolase activity	GH16	42	Y	0	0	0	0	1.0759	1.0993	1.6678	1.0022	1.0187	0	1.6703	1.0949	3.1514	1.9246	0	2.7266	0	1.7167	2.7266	0	4.0849	0	2.2428	3.1845	3.7456	4.6663	1.4082	0	0	0	1.4754	1.7885	1.8634	1.0358	3.7206	0.83895
AN6635	ANID_06635	Conidial laccase (p-diphenol oxidase)	-	68	Y	0	0	0	3.5943	2.1517	2.1985	2.5017	1.0022	3.0562	0	0	0	0	1.9246	1.0928	0	0	0	0	0	0	0	0	0	0	0	0	0	0	0	0.7377	0.89425	1.8634	0	0	0
AN6639	ANID_06639	Putative 2-methylcitrate dehydratase	-	70	Y	0	0	0	0	0	0	0	0	0	0	0	0	0	0	0	0	0	0	1.3633	1.3566	0	0	0	0	0	0	0	0	0	0	0	0	0	0	0	0
AN6650	ANID_06650	Methylcitrate synthase	-	51	N	0	0	0	0	0	0	0	0	0	0	0	0	0	0	0	0	0	0	6.1348	7.4615	4.7657	0	0	0	0	0	0	0	0	0	0	0	0	0	0	0
AN6697	ANID_06697	Putative Sun-family protein	GH132	43	N	0	0	0	0	0	0	0	0	0	0	0	0	0	0	0	0	0	0	3.4082	2.7133	2.7232	0	0	0	0	0	0	0	0	0	0	0	0	0	0	0
AN6717	ANID_06717	Putative mitochondrial malate dehydrogenase	-	36	N	0	0	0	0	0	0	0	0	0	0	0	0	0	0	0	0	0	0	6.8164	6.7832	2.7232	0	0	0	0	0	0	0	5.2474	3.4873	0	0	0	0	0	0
AN6819	ANID_06819	Has domain(s) with predicted hydrolase activity, hydrolyzing O-glycosyl compounds activity and role in carbohydrate metabolic process	GH16	32	N	0	0.98796	1.0187	0	0	0	0	0	0	0	0	0	0	0	0	0	0	0	0	0	0	0	0	0	0	0	0	0	0	0	1.4754	1.7885	0.9317	1.0358	1.8603	0
AN7087	ANID_07087	Ortholog of <i>A. fumigatus Af293</i> : Afu8g07170, <i>A. oryzae RIB40</i> : AO090005000253, <i>Neosartorya fischeri NRRL 181</i> : NFIA_099960, <i>Aspergillus wentii</i> : Aspwe1_0038547 and <i>Aspergillus versicolor</i> : Aspve1_0046531	-	31	N	0	0	0	0	0	0	0	0	0	0	0	0	0	0	0	0	0	0	3.4082	3.3916	3.4041	1.5408	1.4952	0	0.9364	0.93326	0	0	0	0	0	0	0	1.0358	3.7206	1.6779
AN7193	ANID_07193	Putative NADPH-dependent glycerol dehydrogenase	-	37	Y	0	0	0	0	0	0	0	0	0	0	0	0	0	0	0	0	0	0	4.0899	5.4266	7.4889	0	0	0	0	0	0	0	0	0	0	0	0	0	0	0
AN7298	ANID_07298	Protein of unknown function	-	34	Y	0	0	0	0	0	0	0.83392	1.0022	1.0187	0	0	0	0	0	0	0	0	0	0	0	0	0.77039	0.74761	0	0	0	0	0	0	0	0	0	0	2.0716	1.8603	0
AN7345	ANID_07345	Protein with glucosidase activity	GH31	100	N	0	0	0	0	0	0	0	0	0	0	0	0	0	0	0	0	0	0	0	0	0	0	2.9904	2.123	0.9364	2.7998	0	0	0	0	0	0	0	0	0	0
AN7349	ANID_07349	Protein with alpha-1,3-glucanase (mutanase) activity	GH71	48	Y	0	0	0	0.89858	1.0759	0	0	0	0	0	0	0	0	0	0	0	0	0	0	0	0	6.1631	7.4761	5.3075	6.5548	7.4661	0	0	0	0	0.7377	0	0.9317	0	0	0
AN7388	ANID_07388	Putative catalase-peroxidase	AA2	82	Y	0	0	0	0	0	0	0	0	0	0	0	0	0	0	0	0	0	0	0	0	0	1.5408	1.4952	0	0	0	0	0	0	0	0	0	0	0	0	0
AN7710	ANID_07710	Ortholog(s) have intracellular localization	-	28	N	0	0	0	0	0	0	0	0	0	0	0	0	0	0	0	0	0	0	7.4981	5.4266	5.4465	0	0	0	0	0	0	0	0	0	0	0	0	0	0	0
AN7781	ANID_07781	Putative alpha-L-arabinofuranosidase	GH43	38	N	0	0	0	0	0	0	0	0	0	0	0	0	1.5757	0.96232	0	0	0	0	0	0	0	0	0	0	0	0	0	0	2.6237	1.7436	0.7377	0	0.9317	0	0	0
AN7812	ANID_07812	Putative versicolorin B synthase	AA3	70	Y	0	0	0	0	0	0	0	0	0	0	0	0	0	0	0	0	0	0	0	0	0	0	0	0	0	0	0	0	0	0	0.7377	2.6827	1.8634	1.0358	5.5808	2.5168
AN7836	ANID_07836	Ortholog of <i>A. fumigatus Af293</i> : Afu7g01060, <i>A. oryzae RIB40</i> : AO090003000833, <i>Neosartorya fischeri NRRL 181</i> : NFIA_113770 and <i>Aspergillus terreus NIH2624</i> : ATET_02590	-	37	Y	0	0	0	0	0	0	0	0	0	0	0	0	0	0	0	0	0	0	0	0	0	3.0816	1.4952	5.3075	7.4912	10.266	4.2245	0	0	0	0	0	0	0	1.8603	0.83895
AN7900	ANID_07900	Putative oxidoreductase	-	53	N	0	0	0	2.6957	2.1517	2.1985	2.5017	2.0044	2.0374	0	0	0	0	0	0	0	0	0	0	0	0	0	0	0	0	0	0	0	0	0	0	0	0	0	0	0
AN7912	ANID_07912	Putative tyrosinase	-	44	Y	0	0	0	0	0	0	0	0	0	0	0	0	0	0	0	0	0	0	4.0899	2.7133	0.68081	2.3112	3.7381	6.369	6.5548	2.7998	2.8163	0	0	0	0	0	0	0	0	0
AN7961	ANID_07961	Ortholog of <i>A. fumigatus Af293</i> : Afu4g13760, <i>A. oryzae RIB40</i> : AO090010000492, <i>Neosartorya fischeri NRRL 181</i> : NFIA_102620 and <i>Aspergillus versicolor</i> : Aspve1_0045462	-	19	Y	0	0	0	0	0	0	0	0	0	0	0	0	1.5757	0.96232	0	2.7266	0	0.85837	0	0	0	0	0	0	0	0	0	0	0	0	2.2131	0.89425	0	1.0358	7.4411	0
AN7998	ANID_07998	GMC oxidoreductase; glucose oxidase-related protein	AA3	68	Y	0	0	0	0	0	0	0	0	0	0	0	0	0	0	0	0	0	0	4.0899	3.3916	0.68081	0.77039	8.2237	1.0615	0	0	0	0	0	0	0	0	0	0	0	0
AN8009	ANID_08009	Ortholog of <i>A. fumigatus</i> nmt1 and <i>S. cerevisiae</i> THI13; repressed by starvation-induced autophagy; this locus is reported to contain an upstream open reading frame (uORF)	-	38	Y	0	0	0	0	0	0	0	0	0	0	0	0	0	0	0	0	0	0	1.3633	2.7133	3.4041	0.77039	0.74761	0	0	0	0	0	0	0	0	0	0	0	0	0
AN8145	ANID_08145	Ortholog(s) have cytoplasm, nucleus localization	-	19	Y	0	0	0	0	0	0	0	0	0	0	0	0	0	0	0	0	0	0	1.3633	0.67832	2.0424	1.5408	0.74761	1.0615	0	0	0	0	0	0	0.7377	0.89425	0	0	0	0
AN8216	ANID_08216	Putative nucleoside diphosphate kinase	-	17	N	0	0	0	0	0	0	0	0	0	0	0	0	0	0	0	0	0	0	3.4082	1.3566	1.3616	0	0	0	0	0	0	0	0	0	0	0	0	0	0	0
AN8265	ANID_08265	Protein of unknown function	-	27	Y	0	0	0	0	0	0	0	0	0	0	0	0	0	0	0	0	0	0	0.68164	1.3566	0	0	0	0	0	0	0	0	0	0	0	0	0	0	0	0
AN8275	ANID_08275	Mitochondrial citrate synthase	-	52	Y	0	0	0	0	0	0	0	0	0	0	0	0	0	0	0	0	0	0	4.7715	2.035	6.8081	0	0	0	0	0	0	0	0	0	0	0	0	0	0	0
AN8333	ANID_08333	Protein required for normal phialide development	-	19	Y	0	0	0	0	0	0	0	0	0	0	0	0	0	1.9246	1.0928	1.3633	2.2072	2.5751	1.3633	2.035	0	0.77039	1.4952	0	0.9364	0	1.4082	0	0	0	1.4754	0.89425	0.9317	0	0	0
AN8363	ANID_08363	Has domain(s) with predicted acid phosphatase activity	-	57	Y	0	0	0	0.89858	1.0759	0	0.83392	2.0044	0	0	0	0	0	0	0	0	0	0	0	0	0	0	0	0	0	0	0	0	0	0	0	0.89425	0.9317	0	0	0
AN8602	ANID_08602	Ortholog of <i>A. fumigatus Af293</i> : Afu2g00500, Afu6g09865, <i>A. oryzae RIB40</i> : AO090023000371, <i>Neosartorya fischeri NRRL 181</i> : NFIA_032690, NFIA_055590 and <i>Aspergillus versicolor</i> : Aspve1_0031494	-	48	N	0	0	0	0	0	0	0	0	0	0	0	0	0	0	0	0	0	0	0.68164	1.3566	0.68081	0.77039	0.74761	0	0	0	0	0	0	0	0	0	0	0	0	0
AN8662	ANID_08662	Ortholog of <i>A. nidulans FGSC A4</i> : AN11201, <i>A. niger CBS 513.88</i> : An12g09180, <i>A. oryzae RIB40</i> : AO090023000027 and <i>Aspergillus wentii</i> : Aspwe1_0139941	-	34	Y	0	0	0	0	0	0	0	0	0	0	0	0	0	0	0	0	0	0	0	0	0	0	1.4952	1.0615	0	0	0	0	0	0	0	0	0	0	0	0
AN8692	ANID_08692	Thioredoxin-dependent peroxidase	-	19	N	0	0	0	0	0	0	0	0	0	0	0	0	0	0	0	0	0	0	2.0449	0.67832	1.3616	0	0	0	0	0	0	0	0	0	0	0	0	0	0	0
AN8709	ANID_08709	Putative aspartate transaminase	-	46	N	0	0	0	0	0	0	0	0	0	0	0	0	0	0	0	0	0	0	1.3633	3.3916	2.7232	0	0	0	0	0	0	0	0	0	0	0	0	0	0	0
AN8803	ANID_08803	Hydrophobin	-	16	Y	0	0	0	0	0	0	0	0	0	0	0	0	0	0	0	0	0	0	2.0449	2.7133	1.3616	0	0	0	0	0	0	0	0	0	0	0	0	0	0	0
AN8808	ANID_08808	Hypothetical protein	-	37	Y	0	0	0	2.6957	1.0759	0	1.6678	2.0044	0	0	0	0	1.5757	2.887	3.2783	0	0	0	0	0	0	0.77039	0.74761	1.0615	1.8728	1.8665	0	0	0	0	2.2131	2.6827	0.9317	2.0716	0	2.5168
AN8908	ANID_08908	N-acetyl-1-D-myo-inosityl-2-amino-2-deoxy-α-D-glucopyranoside deacetylase	CE14	30	N	0	0	0	0.89858	2.1517	2.1985	2.5017	2.0044	1.0187	0	0	0	1.5757	0	2.1855	0	0	0	0	0	0	0	0	0	0	0	0	0	0	0	0.7377	2.6827	2.7951	0	0	0
AN8969	ANID_08969	Has domain(s) with predicted catalytic activity, lysozyme activity	GH25	23	Y	0	0	0	0	0	0	0.83392	0	1.0187	0	0	0	0	0	0	0	0	0	1.3633	1.3566	0.68081	0.77039	0.74761	0	0	0	0	0	0	0	0	0	0	0	0	0
AN8977	ANID_08977	Putative gluconolactonase	-	39	Y	0	0	0	0	0	0	0	0	0	0	0	0	1.5757	1.9246	2.1855	1.3633	0	0.85837	0	0	0	3.0816	1.4952	1.0615	0.9364	0.93326	1.4082	0	0	0	1.4754	0.89425	0.9317	1.0358	1.8603	0
AN9042	ANID_09042	Putative alpha-1,3-glucanase	GH71/CBM24	69	Y	0	0	0	0.89858	0	1.0993	0	1.0022	1.0187	0	0	0	0	0.96232	1.0928	0	0	0	0	0	0	0.77039	1.4952	2.123	0.9364	4.6663	0	0	0	0	2.2131	1.7885	1.8634	2.0716	1.8603	1.6779
AN9388	ANID_09388	Has domain(s) with predicted oxidoreductase activity	-	37	Y	0	0	0	0	0	0	0	0	0	0	0	0	0	0	0	0	0	0	1.3633	0.67832	0.68081	0	0	0	0	0	0	0	0	0	0	0	0	0	0	0
AN9402	ANID_09402	Ortholog(s) have endoplasmic reticulum localization	-	69	Y	0	0	0	0	0	0	0	0	0	0	0	0	0	0	0	0	0	0	0.68164	1.3566	0	0	0	0	0	0	0	0	0	0	0	0	0	0	0	0
AN10150	ANID_10150	Putative 1,3-beta-transglucosylase	GH17	33	Y	0	0	0	0	0	0	0	0	0	0	0	0	0	0	0	0	0	0	5.4532	4.0699	4.7657	0	0	0	0	0	0	0	2.6237	1.7436	0	0	0	0	0	0
AN10230	ANID_10230	Ortholog(s) have S-methyl-5-thioadenosine phosphorylase activity, mRNA binding activity, role in L-methionine biosynthetic process from methylthioadenosine, glutamate biosynthetic process and cytosol, nucleus localization	-	40	N	0	0	0	0	0	0	0	0	0	0	0.83517	2.1899	0	0	0	0	0	0	0	0	0	2.3112	0.74761	0	0	0	0	0	0	0	0	0	0	0	0	0
AN10296	ANID_10296	Ortholog(s) have fumarate reductase (NADH) activity	-	52	N	0	0	0	0	0	0	0	0	0	0	0	0	0	0	0	0	0	0	2.0449	1.3566	1.3616	1.5408	0.74761	0	0.9364	0	2.8163	0	0	0	0	0	0	0	0	0
AN10540	ANID_10540	Ortholog(s) have dipeptidyl-peptidase activity and cytoplasm, nucleus localization	-	79	Y	0	0	0	0	0	0	0	0	0	0	0	0	0	0	0	0	0	0	9.543	6.1049	6.1273	0	0	0	0	0	0	0	0	0	0	0	0	0	0	0
AN10652	ANID_10652	Ortholog(s) have mitochondrion localization	-	30	N	0	0	0	0	0	0	0	0	0	0	0	0	0	0	0	0	0	0	1.3633	0.67832	1.3616	0	0	0	0	0	0	0	0	0	0	0	0	0	0	0
AN10930	ANID_10930	Ortholog(s) have role in fumiquinazoline C biosynthetic process, secondary metabolite biosynthetic process and fungal-type cell wall localization	AA7	56	Y	0	0	0	0.89858	3.2276	0	0	0	0	0	0	0	0	2.887	3.2783	0	0	0	0	0	0	0	0	0	0	0	0	0	0	0	0.7377	0.89425	0	0	3.7206	2.5168
AN11062	ANID_11062	Ortholog(s) have role in mitochondrial genome maintenance and mitochondrial matrix localization	-	14	N	0	0	0	0	0	0	0	0	0	0	0	0	0	0	0	0	0	0	0.68164	1.3566	1.3616	0	0	0	0	0	0	0	0	0	0	0	0	0	0	0
AN11070	ANID_11070	Ortholog(s) have metalloaminopeptidase activity and fungal-type vacuole localization	-	57	N	0	0	0	0	0	0	0	0	0	0	0	0	1.5757	2.887	5.4639	0	0	0	0	3.3916	8.8505	0	0	0	0.9364	2.7998	5.6326	0	0	0	2.2131	0	2.7951	1.0358	0	0.83895
AN11121	ANID_11121	Protein of unknown function	-	60	N	0	0	0	0	0	0	0	0	0	0	0	0	0	0	0	0	0	0	0	0	0	0	5.9809	1.0615	0	0	0	0	0	0	0	0	0	0	0	0
AN11143	ANID_11143	Putative glucoamylase	GH15/CBM20	69	Y	0	0	0	0	0	0	0	0	0	0	0	0	1.5757	0.96232	0	0	0	0	0	0	0	2.3112	1.4952	3.1845	1.8728	1.8665	1.4082	0	0	0	0	0	0	1.0358	0	1.6779
AN11233	ANID_11233	Has domain(s) with predicted catalytic activity, chitin binding, chitinase activity, hydrolase activity, hydrolyzing O-glycosyl compounds activity and role in carbohydrate metabolic process, chitin catabolic process	GH18	74	Y	0	0	0	1.7972	1.0759	0	0	0	0	0	0	0	0	1.9246	4.3711	0	0	0	0.68164	0.67832	0	0	0	0	0	0	0	0	0	0	0	2.6827	2.7951	1.0358	1.8603	2.5168
AN11243	ANID_11243	Has domain(s) with predicted UDP-N-acetylmuramate dehydrogenase activity, flavin adenine dinucleotide binding, oxidoreductase activity, oxidoreductase activity, acting on CH-OH group of donors activity	AA7	61	Y	0	0	0	0	0	0	0	0	0	0	0	0	0	0	0	0	0	0	1.3633	0	0.68081	0	0	0	0	0	0	0	0	0	0	0	0	0	0	0
AN11920	ANID_11920	Has domain(s) with predicted oxidoreductase activity	-	40	Y	0	0	0	0	0	0	0	0	0	0	0	0	0	0	0	0	0	0	2.7266	1.3566	0.68081	0	0	0	0	0	0	0	0	0	0	0	0	0	0	0
