# Supplementary material for: Deletion of AA9 Lytic Polysaccharide Monooxygenases Impacts A. nidulans Secretome and Growth on Lignocellulose
Source: Microbiol Spectr. 2022 Jun 6;10(3):e02125-21. doi: 10.1128/spectrum.02125-21 (PMC9241910; doi:10.1128/spectrum.02125-21)
Supplement: Supplemental file 2 — Table S2. Download spectrum.02125-21-s0002.xlsx, XLSX file, 0.02 MB [file spectrum.02125-21-s0002.xlsx]

## Sheet: Samples Report for Triplicata q
Identified Proteins (57)	Accession Number	MW	Normalized pepetide counts/strain (three replicates)
			A. nidulans ΔAN3860			A. nidulans ΔAN7230			A. nidulans ΔAN10419			Reference strain
			1	2	3	1	2	3	1	2	3	1	2	3
chiB AspGDID:ASPL0000075961 COORDS:ChrIII_A_nidulans_FGSC_A4:719307-717651C, translated using codon table 1 (446 amino acids) Verified ORF; Class V chitinase; glycoside hydrolase family 18 (GH18) protein with a role in the age-dependent autolysis	AN4871	50 kDa	43.97	49.84	27.79	53.575	68.022	47.205	52.987	50.613	63.062	58.289	46.26	54.792
AN4825 AspGDID:ASPL0000073727 COORDS:ChrIII_A_nidulans_FGSC_A4:864632-868002W, translated using codon table 1 (900 amino acids) Uncharacterized ORF; Putative glucan 1,3-beta-glucosidase with a predicted role in glucan metabolism	AN4825	97 kDa	25.456	13.223	16.033	27.904	11.337	26.553	20.15	18.776	17.93	29.144	29.676	20.676
AN4055 AspGDID:ASPL0000012954 COORDS:ChrII_A_nidulans_FGSC_A4:2220609-2221932W, translated using codon table 1 (406 amino acids) Verified ORF; Putative acid phosphatase with a predicted role in gluconic acid and gluconate metabolism	AN4055	45 kDa	18.514	22.377	19.239	24.555	36.846	20.652	14.926	15.511	12.365	16.08	11.347	19.642
abnC AspGDID:ASPL0000009119 COORDS:ChrII_A_nidulans_FGSC_A4:484054-485599W, translated using codon table 1 (320 amino acids) Verified ORF; Protein with arabinan endo-1,5-alpha-L-arabinosidase activity, involved in degradation of pectin	AN8007	34 kDa	19.671	16.274	16.033	20.091	14.171	8.8509	11.941	16.327	11.129	11.055	13.093	15.507
engA AspGDID:ASPL0000055437 COORDS:ChrVIII_A_nidulans_FGSC_A4:3449868-3452882W, translated using codon table 1 (923 amino acids) Uncharacterized ORF; Putative 1,3-beta-glucosidase with a role in carbon starvation-induced autolytic cell wall degradation	AN0472	100 kDa	9.2569	13.223	5.3443	6.6969	0	11.801	20.896	19.592	11.129	27.134	12.22	19.642
catB AspGDID:ASPL0000057967 COORDS:ChrVIII_A_nidulans_FGSC_A4:332021-329633C, translated using codon table 1 (721 amino acids) Verified ORF; Hyphal catalase with a predicted role in gluconic acid and gluconate metabolism	AN9339	79 kDa	9.2569	7.12	5.3443	8.9292	22.674	17.702	15.672	13.061	16.693	7.0349	16.584	9.3043
AN8445 AspGDID:ASPL0000033223 COORDS:ChrV_A_nidulans_FGSC_A4:507281-505696C, translated using codon table 1 (503 amino acids) Uncharacterized ORF; Putative aminopeptidase Y; transcript is induced by nitrate	AN8445	54 kDa	9.2569	26.446	11.757	6.6969	8.5028	16.227	9.7019	12.245	13.602	7.0349	8.7284	13.44
pepJ AspGDID:ASPL0000009335 COORDS:ChrII_A_nidulans_FGSC_A4:333263-334449W, translated using codon table 1 (354 amino acids) Uncharacterized ORF; Extracellular deuterolysin-type metallo-proteinase	AN7962	37 kDa	12.728	16.274	12.826	8.9292	0	4.4254	9.7019	8.9798	8.0374	10.05	10.474	18.609
cbhA AspGDID:ASPL0000030810 COORDS:ChrV_A_nidulans_FGSC_A4:1404520-1405972W, translated using codon table 1 (446 amino acids) Uncharacterized ORF; Putative cellulose 1,4-beta-cellobiosidase with a predicted role in degradation of glucans	AN5176	48 kDa	13.885	7.12	21.377	0	0	0	8.9556	8.1634	6.8009	5.0249	9.6012	4.1352
prtA AspGDID:ASPL0000027235 COORDS:ChrV_A_nidulans_FGSC_A4:2415411-2414030C, translated using codon table 1 (422 amino acids) Verified ORF; Broad specificity thermostable alkaline protease; extracellular; regulated by nitrogen, carbon and sulfur metabolite repression; transcript repressed by light in developmentally competent mycelia	AN5558	44 kDa	9.2569	10.171	7.482	7.8131	2.8343	5.9006	5.2241	7.3471	5.5643	3.0149	7.8555	4.1352
nagA AspGDID:ASPL0000045764 COORDS:ChrVII_A_nidulans_FGSC_A4:996074-994263C, translated using codon table 1 (603 amino acids) Verified ORF; Extracellular N-acetyl-beta-glucosaminidase with a predicted role in chitin hydrolysis	AN1502	68 kDa	4.6284	3.0514	3.2066	8.9292	0	5.9006	6.7167	8.9798	7.4191	8.0398	5.237	8.2705
bglA AspGDID:ASPL0000013284 COORDS:ChrII_A_nidulans_FGSC_A4:2081348-2078486C, translated using codon table 1 (853 amino acids) Uncharacterized ORF; Putative beta-glucosidase; induced by carbon starvation-induced autophagy	AN4102	92 kDa	3.4713	1.0171	0	8.9292	0	1.4751	3.7315	7.3471	6.8009	9.0448	6.9827	11.372
sodA AspGDID:ASPL0000060319 COORDS:ChrVIII_A_nidulans_FGSC_A4:4172630-4171671C, translated using codon table 1 (154 amino acids) Verified ORF; Cu/Zn-superoxide dismutase; induced under iron starvation and repressed under copper starvation	AN0241	16 kDa	5.7856	4.0685	4.2754	3.3485	5.6685	4.4254	1.4926	3.2654	5.5643	6.0299	6.1099	2.0676
bglL AspGDID:ASPL0000038342 COORDS:ChrVI_A_nidulans_FGSC_A4:2665365-2667834W, translated using codon table 1 (737 amino acids) Uncharacterized ORF; Putative beta-glucosidase with a predicted role in polysaccharide degradation	AN2828	78 kDa	4.6284	2.0343	3.2066	1.1162	0	1.4751	3.7315	0.81634	3.7096	11.055	8.7284	9.3043
trxB AspGDID:ASPL0000018063 COORDS:ChrII_A_nidulans_FGSC_A4:1181630-1182911W, translated using codon table 1 (385 amino acids) Verified ORF; Putative thioredoxin reductase	AN8218	42 kDa	1.1571	3.0514	3.2066	4.4646	14.171	7.3757	5.9704	5.7144	1.2365	6.0299	5.237	5.1691
AN6438 AspGDID:ASPL0000000099 COORDS:ChrI_A_nidulans_FGSC_A4:176191-178571W, translated using codon table 1 (773 amino acids) Verified ORF; Ortholog(s) have dipeptidyl-peptidase activity and role in proteolysis involved in cellular protein catabolic process	AN6438	87 kDa	2.3142	2.0343	0	4.4646	5.6685	11.801	2.9852	4.8981	3.7096	5.0249	2.6185	7.2367
eglC AspGDID:ASPL0000016850 COORDS:ChrII_A_nidulans_FGSC_A4:309091-307694C, translated using codon table 1 (465 amino acids) Uncharacterized ORF; Putative glucan endo-1,3-beta-D-glucosidase with predicted role in degradation of glucans; glycosyl phosphatidylinositol (GPI)-linked protein	AN7950	47 kDa	1.1571	9.1542	2.1377	1.1162	0	1.4751	8.2093	2.449	3.7096	2.01	8.7284	3.1014
AN2395 AspGDID:ASPL0000049881 COORDS:ChrVII_A_nidulans_FGSC_A4:3794175-3791873C, translated using codon table 1 (634 amino acids) Uncharacterized ORF; Putative beta-glucuronidase with a predicted role in polysaccharide degradation	AN2395	71 kDa	5.7856	6.1028	0	1.1162	0	0	7.463	2.449	7.4191	5.0249	2.6185	1.0338
AN7181 AspGDID:ASPL0000065921 COORDS:ChrIV_A_nidulans_FGSC_A4:757010-758509W, translated using codon table 1 (452 amino acids) Verified ORF; Ortholog of <i>A. fumigatus Af293</i> : Afu4g03200, <i>A. oryzae RIB40</i> : AO090011000112, <i>Neosartorya fischeri NRRL 181</i> : NFIA_030260 and <i>Aspergillus versicolor</i> : Aspve1_0140969	AN7181	49 kDa	5.7856	11.189	3.2066	3.3485	0	1.4751	2.9852	3.2654	1.2365	0	0.87284	1.0338
xlnC AspGDID:ASPL0000044280 COORDS:ChrVII_A_nidulans_FGSC_A4:1987571-1986088C, translated using codon table 1 (309 amino acids) Verified ORF; Protein with endo-1,4-beta-xylanase activity, involved in degradation of xylans	AN1818	34 kDa	6.9427	2.0343	12.826	0	0	0	3.7315	1.6327	6.1826	1.005	6.1099	0
gelA AspGDID:ASPL0000064419 COORDS:ChrIV_A_nidulans_FGSC_A4:2286553-2287973W, translated using codon table 1 (455 amino acids) Uncharacterized ORF; Putative 1,3-beta-transglycosidase with a predicted role in glucan processing; predicted glycosyl phosphatidylinositol (GPI)-anchor; palA-dependent expression independent of pH	AN7657	49 kDa	2.3142	2.0343	4.2754	6.6969	14.171	7.3757	1.4926	2.449	2.473	1.005	2.6185	5.1691
AN3860 AspGDID:ASPL0000016757 COORDS:ChrII_A_nidulans_FGSC_A4:2854449-2855244W, translated using codon table 1 (247 amino acids) Uncharacterized ORF; Putative beta-1,4-endoglucanase	AN3860	26 kDa	0	0	0	0	0	0	5.2241	4.8981	4.3278	7.0349	6.9827	0
AN6476 AspGDID:ASPL0000002641 COORDS:ChrI_A_nidulans_FGSC_A4:30944-31465W, translated using codon table 1 (134 amino acids) Uncharacterized ORF; Protein of unknown function	AN6476	14 kDa	1.1571	0	4.2754	1.1162	0	5.9006	2.2389	3.2654	3.0913	1.005	4.3642	1.0338
AN7230 AspGDID:ASPL0000066864 COORDS:ChrIV_A_nidulans_FGSC_A4:604722-602002C, translated using codon table 1 (796 amino acids) Uncharacterized ORF; Putative cellobiose dehydrogenase	AN7230	85 kDa	8.0998	0	13.895	0	0	0	2.2389	0.81634	0.61826	0	0	0
AN2237 AspGDID:ASPL0000043516 COORDS:ChrVII_A_nidulans_FGSC_A4:3288517-3290480W, translated using codon table 1 (637 amino acids) Verified ORF; Putative carboxypeptidase C; induced by carbon starvation-induced autophagy	AN2237	70 kDa	2.3142	1.0171	1.0689	3.3485	0	2.9503	2.2389	2.449	1.2365	1.005	0.87284	2.0676
mns1B AspGDID:ASPL0000057206 COORDS:ChrVIII_A_nidulans_FGSC_A4:2473065-2474686W, translated using codon table 1 (505 amino acids) Uncharacterized ORF; Putative mannosyl-oligosaccharide 1,2-alpha-mannosidase with a predicted role in mannose polymer metabolism	AN0787	56 kDa	1.1571	5.0857	0	3.3485	0	1.4751	2.2389	1.6327	2.473	2.01	2.6185	0
gtaA AspGDID:ASPL0000073779 COORDS:ChrIII_A_nidulans_FGSC_A4:925501-923059C, translated using codon table 1 (688 amino acids) Verified ORF; Putative glutaminase A with a predicted role in glutamate and glutamine metabolism	AN4809	76 kDa	3.4713	1.0171	1.0689	2.2323	5.6685	1.4751	2.9852	1.6327	1.2365	1.005	0.87284	3.1014
xlnA AspGDID:ASPL0000015211 COORDS:ChrII_A_nidulans_FGSC_A4:3600780-3601528W, translated using codon table 1 (225 amino acids) Verified ORF; Protein with endo-1,4-beta-xylanase activity, involved in degradation of xylans; transcription is controlled by the carbon catabolite repression system	AN3613	24 kDa	1.1571	2.0343	4.2754	0	0	0	0.7463	3.2654	3.0913	0	0	0
AN6620 AspGDID:ASPL0000007629 COORDS:ChrI_A_nidulans_FGSC_A4:2653425-2652200C, translated using codon table 1 (388 amino acids) Uncharacterized ORF; Has domain(s) with predicted hydrolase activity, hydrolyzing O-glycosyl compounds activity and role in carbohydrate metabolic process	AN6620	42 kDa	1.1571	2.0343	3.2066	2.2323	0	1.4751	1.4926	1.6327	1.2365	1.005	2.6185	1.0338
AN2572 AspGDID:ASPL0000044724 COORDS:ChrVII_A_nidulans_FGSC_A4:4390047-4392577W, translated using codon table 1 (722 amino acids) Uncharacterized ORF; Putative dipeptidyl-peptidase; transcript upregulated by nitrate limitation	AN2572	79 kDa	0	2.0343	0	0	0	1.4751	4.4778	0.81634	4.3278	0	0	0
treA AspGDID:ASPL0000053220 COORDS:ChrVIII_A_nidulans_FGSC_A4:336693-333424C, translated using codon table 1 (1054 amino acids) Verified ORF; Alpha,alpha-trehalase with a role in trehalose hydrolysis; localized to the conidial cell wall; expression upregulated after exposure to farnesol	AN9340	115 kDa	0	0	0	4.4646	0	2.9503	0.7463	0	3.0913	0	0.87284	0
AN8969 AspGDID:ASPL0000042675 COORDS:ChrVII_A_nidulans_FGSC_A4:263259-263964W, translated using codon table 1 (216 amino acids) Uncharacterized ORF; Has domain(s) with predicted catalytic activity, lysozyme activity and role in carbohydrate metabolic process, cell wall macromolecule catabolic process, peptidoglycan catabolic process	AN8969	23 kDa	0	0	0	8.9292	19.84	4.4254	0	0	0	0	0	0
AN2325 AspGDID:ASPL0000043100 COORDS:ChrVII_A_nidulans_FGSC_A4:3564351-3561793C, translated using codon table 1 (754 amino acids) Uncharacterized ORF; Has domain(s) with predicted carbohydrate binding, catalytic activity and role in carbohydrate metabolic process	AN2325	82 kDa	2.3142	1.0171	1.0689	0	0	0	0.7463	4.8981	0.61826	1.005	0.87284	1.0338
AN2387 AspGDID:ASPL0000049896 COORDS:ChrVII_A_nidulans_FGSC_A4:3762228-3763947W, translated using codon table 1 (502 amino acids) Verified ORF; Has domain(s) with predicted UDP-N-acetylmuramate dehydrogenase activity, flavin adenine dinucleotide binding activity and role in oxidation-reduction process	AN2387	54 kDa	0	0	2.1377	1.1162	0	0	1.4926	2.449	1.8548	0	0	2.0676
AN10030 AspGDID:ASPL0000051961 COORDS:ChrVIII_A_nidulans_FGSC_A4:4185494-4187032W, translated using codon table 1 (477 amino acids) Uncharacterized ORF; Putative alkaline serine protease; predicted glycosylphosphatidylinositol (GPI)-anchored protein	AN10030	50 kDa	0	0	0	2.2323	0	4.4254	0	1.6327	0	0	0.87284	2.0676
ivoB AspGDID:ASPL0000059736 COORDS:ChrVIII_A_nidulans_FGSC_A4:4209491-4208566C, translated using codon table 1 (283 amino acids) Verified ORF; Conidiophore-specific phenol oxidase; mutant conidiophores, metulae and phialides lack pigmentation; ivoB mutants accumulate the substrate N-acetyl-6-hydroxytryptophan (AHT); repressed by light in developmentally competent mycelia	AN0231	31 kDa	1.1571	0	4.2754	0	0	0	0	0.81634	0	1.005	0	0
AN0779 AspGDID:ASPL0000062982 COORDS:ChrVIII_A_nidulans_FGSC_A4:2492719-2495670W, translated using codon table 1 (781 amino acids) Uncharacterized ORF; Putative glucan 1,3-beta-glucosidase with a predicted role in glucan metabolism	AN0779	84 kDa	2.3142	0	0	0	2.8343	0	0.7463	1.6327	0.61826	4.0199	1.7457	1.0338
AN0245 AspGDID:ASPL0000061509 COORDS:ChrVIII_A_nidulans_FGSC_A4:4159280-4158185C, translated using codon table 1 (342 amino acids) Uncharacterized ORF; Putative glucanase with a predicted role beta-glucan hydrolysis	AN0245	37 kDa	3.4713	0	0	0	0	0	2.9852	0.81634	1.2365	1.005	0	0
ggtA AspGDID:ASPL0000017844 COORDS:ChrII_A_nidulans_FGSC_A4:3114404-3116711W, translated using codon table 1 (635 amino acids) Verified ORF; Gamma-glutamyl transpeptidase, involved in sexual development	AN10444	68 kDa	2.3142	1.0171	0	1.1162	0	1.4751	0.7463	1.6327	0.61826	2.01	0	1.0338
AN0224 AspGDID:ASPL0000057156 COORDS:ChrVIII_A_nidulans_FGSC_A4:4235872-4237236W, translated using codon table 1 (415 amino acids) Uncharacterized ORF; Ortholog(s) have Golgi apparatus, cytosol, nucleus localization	AN0224	46 kDa	0	0	0	1.1162	0	4.4254	0.7463	1.6327	0.61826	0	1.7457	2.0676
AN3918 AspGDID:ASPL0000017306 COORDS:ChrII_A_nidulans_FGSC_A4:2649746-2651365W, translated using codon table 1 (502 amino acids) Verified ORF; Ortholog(s) have aminopeptidase activity, role in protein catabolic process in the vacuole and fungal-type vacuole localization	AN3918	54 kDa	0	0	0	3.3485	0	2.9503	0	0	1.2365	1.005	0	1.0338
AN2648 AspGDID:ASPL0000037375 COORDS:ChrVI_A_nidulans_FGSC_A4:3265820-3267633W, translated using codon table 1 (566 amino acids) Verified ORF; Has domain(s) with predicted UDP-N-acetylmuramate dehydrogenase activity, flavin adenine dinucleotide binding, oxidoreductase activity and role in oxidation-reduction process	AN2648	61 kDa	1.1571	0	1.0689	1.1162	0	1.4751	0.7463	0.81634	1.2365	1.005	0.87284	0
AN7269 AspGDID:ASPL0000068242 COORDS:ChrIV_A_nidulans_FGSC_A4:482379-483999W, translated using codon table 1 (474 amino acids) Verified ORF; Ortholog(s) have role in fumiquinazoline C biosynthetic process, secondary metabolite biosynthetic process and fungal-type cell wall localization	AN7269	51 kDa	0	0	0	2.2323	5.6685	2.9503	0	0	1.2365	0	0	0
mutA AspGDID:ASPL0000068070 COORDS:ChrIV_A_nidulans_FGSC_A4:220015-218575C, translated using codon table 1 (431 amino acids) Verified ORF; Protein with alpha-1,3-glucanase (mutanase) activity, involved in carbohydrate catabolism; highly expressed during sexual development, specifically expressed in Hulle cells	AN7349	48 kDa	2.3142	4.0685	2.1377	0	0	0	0	0	0	0	0	0
AN3351 AspGDID:ASPL0000037425 COORDS:ChrVI_A_nidulans_FGSC_A4:1000330-1002291W, translated using codon table 1 (491 amino acids) Verified ORF; Has domain(s) with predicted UDP-N-acetylmuramate dehydrogenase activity, flavin adenine dinucleotide binding activity and role in oxidation-reduction process	AN3351	53 kDa	0	0	0	1.1162	5.6685	1.4751	0	0.81634	0.61826	0	1.7457	0
AN12465 AspGDID:ASPL0000095204 COORDS:ChrIII_A_nidulans_FGSC_A4:1589300-1587552C, translated using codon table 1 (511 amino acids) Verified ORF; Ortholog(s) have role in cellular response to biotic stimulus, filamentous growth of a population of unicellular organisms in response to biotic stimulus and mitochondrion localization	AN12465	55 kDa	0	0	2.1377	1.1162	0	0	0	0.81634	0	0	0	0
AN9080 AspGDID:ASPL0000035043 COORDS:ChrVI_A_nidulans_FGSC_A4:495533-496293W, translated using codon table 1 (161 amino acids) Uncharacterized ORF; Ortholog(s) have cytosol, mitochondrial intermembrane space, nucleus localization	AN9080	17 kDa	1.1571	1.0171	1.0689	0	0	2.9503	0	0	1.2365	0	0	0
AN10351 AspGDID:ASPL0000035644 COORDS:ChrVI_A_nidulans_FGSC_A4:2224770-2223017C, translated using codon table 1 (497 amino acids) Verified ORF; Ortholog(s) have metalloaminopeptidase activity, role in cellular response to drug, chaperone-mediated protein folding, proteolysis and cytosol, fungal-type vacuole lumen, ribosome localization	AN10351	54 kDa	2.3142	2.0343	1.0689	0	2.8343	1.4751	0	0	0	0	0	0
eglB AspGDID:ASPL0000034532 COORDS:ChrVI_A_nidulans_FGSC_A4:784975-786267W, translated using codon table 1 (425 amino acids) Verified ORF; Protein with cellulase activity, involved in degradation of glucans	AN3418	45 kDa	0	0	6.4131	0	0	0	0	0	0.61826	0	0	0
cbhB AspGDID:ASPL0000062862 COORDS:ChrVIII_A_nidulans_FGSC_A4:3378664-3381196W, translated using codon table 1 (530 amino acids) Verified ORF; Protein with cellulose 1,4-beta-cellobiosidase activity, involved in degradation of glucans	AN0494	57 kDa	0	0	19.239	0	0	0	0	0	0	0	0	0
pepI AspGDID:ASPL0000041326 COORDS:ChrVI_A_nidulans_FGSC_A4:855102-856277W, translated using codon table 1 (350 amino acids) Uncharacterized ORF; Protein with similarity to neutral metalloprotease II	AN3393	37 kDa	0	0	0	0	0	1.4751	0.7463	0	0	0	0	1.0338
AN7625 AspGDID:ASPL0000068586 COORDS:ChrIV_A_nidulans_FGSC_A4:2179774-2178579C, translated using codon table 1 (382 amino acids) Verified ORF; Putative myo-inositol-1-phosphate synthase with a predicted role in phospholipid metabolism; intracellular, menadione stress-induced protein; palA-dependent expression independent of pH	AN7625	41 kDa	0	0	0	0	5.6685	2.9503	0	0	0	0	0	0
orsC AspGDID:ASPL0000013984 COORDS:ChrII_A_nidulans_FGSC_A4:217330-218607W, translated using codon table 1 (384 amino acids) Verified ORF; Putative tyrosinase; member of the F9775 secondary metabolite gene cluster	AN7912	44 kDa	0	2.0343	0	0	0	0	0	0	0	0	1.7457	0
swoM AspGDID:ASPL0000007507 COORDS:ChrI_A_nidulans_FGSC_A4:1442588-1440875C, translated using codon table 1 (553 amino acids) Verified ORF; Putative glucose-6-phosphate isomerase with a predicted role in gluconeogenesis and glycolysis; mutant defective in hyphal polarity and conidiation	AN6037	61 kDa	0	0	2.1377	2.2323	0	0	0	0	0	0	0	0
AN6382 AspGDID:ASPL0000000380 COORDS:ChrI_A_nidulans_FGSC_A4:350021-351913W, translated using codon table 1 (630 amino acids) Verified ORF; Has domain(s) with predicted phosphoric diester hydrolase activity and role in lipid metabolic process	AN6382	69 kDa	0	0	0	1.1162	0	0	0	0	0	0	0.87284	0
AN1263 AspGDID:ASPL0000057622 COORDS:ChrVIII_A_nidulans_FGSC_A4:1016078-1014531C, translated using codon table 1 (449 amino acids) Uncharacterized ORF; Putative adenosylhomocysteinase with a predicted role in methionine metabolism; expression reduced after exposure to farnesol	AN1263	49 kDa	0	0	2.1377	0	0	0	0	0	0	0	0	0
AN11778 AspGDID:ASPL0000097521 COORDS:ChrIII_A_nidulans_FGSC_A4:284812-283102C, translated using codon table 1 (547 amino acids) Uncharacterized ORF; Putative exoinulinase	AN11778	60 kDa	0	0	0	0	0	0	0	0	0	0	0.87284	0
