# Supplementary material for: Deletion of AA9 Lytic Polysaccharide Monooxygenases Impacts A. nidulans Secretome and Growth on Lignocellulose
Source: Microbiol Spectr. 2022 Jun 6;10(3):e02125-21. doi: 10.1128/spectrum.02125-21 (PMC9241910; doi:10.1128/spectrum.02125-21)
Supplement: Supplemental file 3 — Table S3. Download spectrum.02125-21-s0003.xlsx, XLSX file, 0 MB [file spectrum.02125-21-s0003.xlsx]

## Sheet: Página1
Strain	Information	Genotype	Reference
A. nidulans A773	Parental strain from FGSC	pyrG89; wA3; pyroA4; veA1	Hoffmann et al., 2001
A. nidulans Δku	Strain carrying single deletion of ku gene obtained from A773 strain - parental for gene deletion experiments	ku80-; pyrG-	This work
A. nidulans ΔAN3860	Strain carrying single deletion of LPMO9 gene	ku80-; pyrG-; AN3860Δ	This work
A. nidulans ΔAN10419	Strain carrying single deletion of LPMO9 gene	ku80-; pyrG-; AN10419Δ	This work
A. nidulans ΔAN7230	Strain carrying single deletion of CDH gene	ku80-; pyrG-; AN7230Δ	This work
A. nidulans 1.1.2	Strain carrying double deletion of LPMO9 and CDH genes	ku80-; pyrG-; AN7230Δ; AN3860Δ	This work
A. nidulans 2.1.2	Strain carrying double deletion of LPMO9 and CDH genes	ku80-; pyrG-; AN7230Δ; AN10419Δ	This work
A. nidulans 2.2.2	Strain carrying double deletion of LPMO9 genes	ku80-; pyrG-; AN710419Δ; AN3860Δ	This work
A. nidulans triple delta	Strain carrying triple deletion of LPMO9 and CDH genes	ku80-; pyrG-; AN7230Δ; AN3860Δ; AN10419Δ	This work
A. nidulans pEXPYR	Strain transformed with the empty pEXPYR vector derived from A. nidulans A773; reference for overexpression studies	pyrG89; wA3; pyroA4; veA1; pyrG+	This work
A. nidulans AN3046 T8.2	Strain overexpressing LPMO9	pyrG89; wA3; pyroA4; veA1; pyrG+	This work
A. nidulans AN3860 T5	Strain overexpressing LPMO9	pyrG89; wA3; pyroA4; veA1; pyrG+	This work
A. nidulans AN6428 T36	Strain overexpressing LPMO9	pyrG89; wA3; pyroA4; veA1; pyrG+	This work
A. nidulans AN10419 T1	Strain overexpressing LPMO9	pyrG89; wA3; pyroA4; veA1; pyrG+	This work
Hoffmann B, Eckert SE, Krappmann S, Braus GH. Sexual diploids of Aspergillus nidulans do not form by random fusion of nuclei in the heterokaryon. Genetics. 2001 Jan;157(1):141-7.
