# Supplementary material for: Deletion of AA9 Lytic Polysaccharide Monooxygenases Impacts A. nidulans Secretome and Growth on Lignocellulose
Source: Microbiol Spectr. 2022 Jun 6;10(3):e02125-21. doi: 10.1128/spectrum.02125-21 (PMC9241910; doi:10.1128/spectrum.02125-21)
Supplement: Supplemental file 4 — Table S4. Download spectrum.02125-21-s0004.xlsx, XLSX file, 0.1 MB [file spectrum.02125-21-s0004.xlsx]

## Sheet: Página1
Name	Experiment	Sequence (5'--> 3')
AN3046 in pEXPYR fwd	Cloning for overexpression using Gibson Assembly	agcatcattacacctcagcaATGAAGCTGTCTCTCCTCGC
AN3046 in pEXPYR rev		atatctctagagcggccgcgCTAAGCGCGTCTGTGGCTG
AN3860 in pEXPYR fwd		agcatcattacacctcagcaATGGCCATGTCGAAGATTG
AN3860 in pEXPYR rev		atatctctagagcggccgcgCTAACCACTGTACAGCTCAGG
AN6428 in pEXPYR fwd		agcatcattacacctcagcaATGAAATCTGGCCTTCTCTC
AN6428 in pEXPYR rev		atatctctagagcggccgcgTTAACCGCTCCAGACCTT
AN10419 in pEXPYR fwd		agcatcattacacctcagcaATGAAAGGCGCCGGCTCTG
AN10419 in pEXPYR rev		atatctctagagcggccgcgCTATACCGGCGTCGGCGTTC
	Gene deletion using CRISPR/Cas9 system	Cloning
CRISPR_AN7230_P1Fwd		ATGGTCACUGCTCACCGTGTTTTAGAGCTAGAAATAGCAAG
CRISPR_AN7230_P1Rev		AGTGACCAUTCTGCATCATCCGTGAATCGAAC
CRISPR_AN7230_P2Fwd		ATGTAGCTGAUCGCCCATGTTTTAGAGCTAGAAATAGCAAG
CRISPR_AN7230_P2Rev		ATCAGCTACAUGTTGCATCATCCGTGAATCGAAC
CRISPR_AN3860_P1Fwd		AAGGTTCCCUTGAGTGTTTTAGAGCTAGAAATAGCAAG
CRISPR_AN3860_P1Rev		AGGGAACCTUCCAGATGCATCATCCGTGAATCGAAC
CRISPR_AN3860_P2Fwd		AGTCTGAGCUTTCGTGTTTTAGAGCTAGAAATAGCAAG
CRISPR_AN3860_P2Rev		AGCTCAGACUACCGATGCATCATCCGTGAATCGAAC
CRISPR_AN10419_P1Fwd		ATCATGAAGUCCCTGTTTTAGAGCTAGAAATAGCAAG
CRISPR_AN10419_P1Rev		ACTTCATGAUCCTTCGTGCATCATCCGTGAATCGAAC
CRISPR_AN10419_P2Fwd		ACGTCACACUCACGTGGTTTTAGAGCTAGAAATAGCAAG
CRISPR_AN10419_P2Rev		AGTGTGACGUCAGGTGCATCATCCGTGAATCGAAC
		Confirmation of deletion
SB_AN7230 Fwd		CGTCATGATTCCAGAACCGTATTCGCCG
SB_AN7230 Rev		TATAGAGCCTGAACATGTCTGGGACGGG
SB_AN3860 Fwd		CCAGCAAGCTGAAGAACCGGATCTGG
SB_AN3860 Rev		CAAGGCTGATGGTCAGCCTTGTCTTG
SB_AN10419 Fwd		AATGGATCATCTGATGTCCCAGGCC
SB_AN10419 Rev		GCTGACATGATAGTAGTAGCCGTCCCT
		Southern blot
AN7230_SBII_FWD		CCGTCCCAGACATGTTCAGGCTCTAT
AN7230_SBII_Rev		GGATCCTAGCGTCGGAAGCTATGAGT
AN3860_SBII_FWD		GATATGTCAGTCTGTGACAGTGTCGGC
AN3860_SBII_Rev		GCCGACACTGTCACAGACTGACATATC
AN10419_SBII_FWD		GAGTCTCACCTTGGATCGGCATCTG
AN10419_SBII_Rev		GCTTACCAGCCTCATAATGCAGCTG
		Reparing oligonucleotide
CRISPR_AN7230_OLIGO		GTTTGTTGTTGCAGGTTGAGGCTGCTCGGAATGGTCACTGCTCACGCCCATAGGCGAAGAGGTATAGTATGTGCGTCCACCGTCAATCGT
CRISPR_AN3860_OLIGO		CCGTCATCGTCCTCTCATTCTCTAAACCTCTGGAAGGTTCCCTTGTTTCGTGGGCTTACGCAGTTAGCTATCGCTGCGTGGTCCATTGTC
CRISPR_AN10419_OLIGO		CATATCTGGGCACGAATCATGGTCAAGGCGAAGGATCATGAAGTCCACGTGTGGCCATTAACTCTATACCGACTCGGAGGGCTTAACCTC
